# Supplementary material for: ﻿Morphological and phylogenetic analyses reveal three new species of Apiospora in China
Source: MycoKeys. 2023 Oct 20;99:297–317. doi: 10.3897/mycokeys.99.108384 (PMC10612133; doi:10.3897/mycokeys.99.108384)
Supplement: XML Treatment for Apiospora arundinis [file mycokeys.99.108384-treatment1.xml]

<!DOCTYPE tp:taxon-treatment
  PUBLIC "-//TaxonX//DTD Taxonomic Treatment Publishing DTD v0 20100105//EN" "tax-treatment-NSO.dtd">
<tp:taxon-treatment xmlns:tp="http://www.plazi.org/taxpub"><tp:treatment-meta><kwd-group><label>Taxon classification</label><kwd>
                <named-content content-type="kingdom">Fungi</named-content>
              </kwd><kwd>
                <named-content content-type="order">Xylariales</named-content>
              </kwd><kwd>
                <named-content content-type="family">Apiosporaceae</named-content>
              </kwd></kwd-group><mixed-citation publication-type="journal"><person-group><name><surname>Li</surname><given-names>Shuji</given-names></name><name><surname>Peng</surname><given-names>Cheng</given-names></name><name><surname>Yuan</surname><given-names>Rong</given-names></name><name><surname>Tian</surname><given-names>Chengming</given-names></name></person-group><article-title>﻿Morphological and phylogenetic analyses reveal three new species of <italic><tp:taxon-name><tp:taxon-name-part taxon-name-part-type="genus" reg="Apiospora">Apiospora</tp:taxon-name-part></tp:taxon-name></italic> in China</article-title><source>MycoKeys</source><day>20</day><month>10</month><year>2023</year><volume>99</volume><fpage>297</fpage><lpage>317</lpage><pub-id pub-id-type="doi">10.3897/mycokeys.99.108384</pub-id></mixed-citation></tp:treatment-meta><tp:nomenclature><label>﻿</label><tp:taxon-name>
              <object-id xmlns:xlink="http://www.w3.org/1999/xlink" content-type="arpha" xlink:type="simple">05626E62-5E3C-55EF-9D8A-04B58A926EA0</object-id>
              <tp:taxon-name-part taxon-name-part-type="genus" reg="Apiospora">Apiospora</tp:taxon-name-part>
              <tp:taxon-name-part taxon-name-part-type="species" reg="arundinis">arundinis</tp:taxon-name-part>
            </tp:taxon-name><tp:taxon-authority>(Corda) Pintos &amp; P. Alvarado, Fungal Systematics and Evolution 7: 205 (2021)</tp:taxon-authority><xref ref-type="fig" rid="F2">Fig. 2</xref></tp:nomenclature><tp:treatment-sec sec-type="description" id="SECID0ETRAK"><title>Description.</title><p><bold><italic>Asexual morph</italic></bold>: Mycelium consisting of smooth, hyaline, branched, septate, 1.1–5.9 µm diam. hyphae (n = 20). Conidiophores reduced to conidiogenous cells. Conidiogenous cells subglobose to ampulliform, erect, blastic, aggregated in clusters on hyphae, smooth, branched, 3.4–9.4 × 1.5–6.4 µm, mean (± SD): 6.8 (± 1.6) × 3.9 (± 1.3) µm (n = 50). Conidia globose, subglobose to lenticular, with a longitudinal germ slit, occasionally elongated to ellipsoidal, brown to dark brown, smooth to finely roughened, 6.4–10.4 × 5.2–8.3 µm, mean (± SD): 7.7 (± 0.6) × 6.8 (± 0.7) µm, L/W = 1.0–1.5 (n = 50). <bold><italic>Sexual morph</italic></bold>: Undetermined.</p><fig id="F2" position="float" orientation="portrait"><object-id xmlns:xlink="http://www.w3.org/1999/xlink" content-type="doi" xlink:type="simple">10.3897/mycokeys.99.108384.figure2</object-id><object-id xmlns:xlink="http://www.w3.org/1999/xlink" content-type="arpha" xlink:type="simple">5BC51BC3-7E00-5996-A3A3-9DBCE3676D6F</object-id><label>Figure 2.</label><caption><p><italic><tp:taxon-name><tp:taxon-name-part taxon-name-part-type="genus" reg="Apiospora">Apiospora</tp:taxon-name-part><tp:taxon-name-part taxon-name-part-type="species" reg="arundinis">arundinis</tp:taxon-name-part></tp:taxon-name></italic> (<bold><abbrev xmlns:xlink="http://www.w3.org/1999/xlink" xlink:title="China Forestry Culture Collection Center" id="ABBRID0EVSAK" xlink:type="simple">CFCC</abbrev> 58977</bold>) <bold>A</bold> leaf of host plant <bold>B</bold> colony on PDA <bold>C</bold> conidiomata formed in culture <bold>D, E</bold> conidiogenous cells giving rise to conidia <bold>F</bold> conidia. Scale bars: 1000 µm (<bold>C</bold>); 10 µm (<bold>D–F</bold>).</p></caption><graphic xmlns:xlink="http://www.w3.org/1999/xlink" xlink:href="mycokeys-99-297-g002.jpg" position="float" orientation="portrait" xlink:type="simple" id="oo_924324.jpg"><uri content-type="original_file" xlink:type="simple">https://binary.pensoft.net/fig/924324</uri></graphic></fig></tp:treatment-sec><tp:treatment-sec sec-type="description" id="SECID0ENTAK"><title>Culture characteristics.</title><p>On PDA, colonies thick and dense, margin undulate and irregular, pale yellow pigment diffused into medium, surface with patches of iron-grey aerial mycelia, reverse yellowish-brown, mycelia white to grey, sporulation on hyphae, reaching 9 cm in 7 days at 25 °C.</p></tp:treatment-sec><tp:treatment-sec sec-type="material" id="SECID0ESTAK"><title>Specimens examined.</title><p>China, Yunnan Province: Xishuangbanna Botanical Garden, on diseased leaves of <italic><tp:taxon-name><tp:taxon-name-part taxon-name-part-type="genus" reg="Brunfelsia">Brunfelsia</tp:taxon-name-part><tp:taxon-name-part taxon-name-part-type="species" reg="brasiliensis">brasiliensis</tp:taxon-name-part></tp:taxon-name></italic>, 6 June 2022, S.J. Li, <named-content xmlns:xlink="http://www.w3.org/1999/xlink" content-type="dwc:institutional_code" xlink:title="Museum of Beijing Forestry University" xlink:href="http://grbio.org/institution/beijing-forestry-university" xlink:type="simple">BJFC</named-content>-S1918; living cultures <abbrev xmlns:xlink="http://www.w3.org/1999/xlink" xlink:title="China Forestry Culture Collection Center" id="ABBRID0EHUAK" xlink:type="simple">CFCC</abbrev> 58977, LS 107).</p></tp:treatment-sec><tp:treatment-sec sec-type="notes" id="SECID0ELUAK"><title>Notes.</title><p>In this study, two isolates clustered together with the culture of <italic><tp:taxon-name><tp:taxon-name-part taxon-name-part-type="genus" reg="Apiospora">A.</tp:taxon-name-part><tp:taxon-name-part taxon-name-part-type="species" reg="arundinis">arundinis</tp:taxon-name-part></tp:taxon-name></italic> with high-support values (<abbrev xmlns:xlink="http://www.w3.org/1999/xlink" xlink:title="Maximum Likelihood" id="ABBRID0E3UAK" xlink:type="simple">ML</abbrev>/<abbrev xmlns:xlink="http://www.w3.org/1999/xlink" xlink:title="Bayesian Inference" id="ABBRID0EAVAK" xlink:type="simple">BI</abbrev> = 100/0.99)in the multi-locus phylogenetic tree (Fig. <xref ref-type="fig" rid="F1">1</xref>). Thus, these isolates were identified as <italic><tp:taxon-name><tp:taxon-name-part taxon-name-part-type="genus" reg="Apiospora">A.</tp:taxon-name-part><tp:taxon-name-part taxon-name-part-type="species" reg="arundinis">arundinis</tp:taxon-name-part></tp:taxon-name></italic> and <italic><tp:taxon-name><tp:taxon-name-part taxon-name-part-type="genus" reg="Brunfelsia">Brunfelsia</tp:taxon-name-part><tp:taxon-name-part taxon-name-part-type="species" reg="brasiliensis">brasiliensis</tp:taxon-name-part></tp:taxon-name></italic> as a new host record for this species. <italic><tp:taxon-name><tp:taxon-name-part taxon-name-part-type="genus" reg="Apiospora">Apiospora</tp:taxon-name-part><tp:taxon-name-part taxon-name-part-type="species" reg="arundinis">arundinis</tp:taxon-name-part></tp:taxon-name></italic> was introduced from <italic><tp:taxon-name><tp:taxon-name-part taxon-name-part-type="genus" reg="Phyllostachys">Phyllostachys</tp:taxon-name-part><tp:taxon-name-part taxon-name-part-type="species" reg="praecox">praecox</tp:taxon-name-part></tp:taxon-name></italic>, <italic><tp:taxon-name><tp:taxon-name-part taxon-name-part-type="genus" reg="Castanea">Castanea</tp:taxon-name-part><tp:taxon-name-part taxon-name-part-type="species" reg="mollissima">mollissima</tp:taxon-name-part></tp:taxon-name></italic> and <italic><tp:taxon-name><tp:taxon-name-part taxon-name-part-type="genus" reg="Saccharum">Saccharum</tp:taxon-name-part><tp:taxon-name-part taxon-name-part-type="species" reg="officinarum">officinarum</tp:taxon-name-part></tp:taxon-name></italic> in China (<xref ref-type="bibr" rid="B2">Chen et al. 2014</xref>; <xref ref-type="bibr" rid="B19">Jiang et al. 2021</xref>; <xref ref-type="bibr" rid="B25">Liao et al. 2022</xref>). Comparing with the description from <xref ref-type="bibr" rid="B2">Chen et al. (2014)</xref> (5–7 × 2–4 µm), <xref ref-type="bibr" rid="B19">Jiang et al. (2021)</xref> (3–4 µm) and <xref ref-type="bibr" rid="B25">Liao et al. (2022)</xref> (4.5–7.4 × 3.3–4.4 µm), the conidia in this study show larger sizes (6.4–10.4 × 5.2–8.3 µm). These differences may result from different host and habitat.</p></tp:treatment-sec><tp:treatment-sec><!--Section generated to contain objects referenced in tp:taxon-treatment.--><fig id="F1" position="float" orientation="portrait"><object-id xmlns:xlink="http://www.w3.org/1999/xlink" content-type="doi" xlink:type="simple">10.3897/mycokeys.99.108384.figure1</object-id><object-id xmlns:xlink="http://www.w3.org/1999/xlink" content-type="arpha" xlink:type="simple">BFF193E2-CF5E-547E-8253-D9382F4BE1D9</object-id><label>Figure 1.</label><caption><p>Phylogram of <italic><tp:taxon-name><tp:taxon-name-part taxon-name-part-type="genus" reg="Apiospora">Apiospora</tp:taxon-name-part></tp:taxon-name></italic>, based on combined <abbrev xmlns:xlink="http://www.w3.org/1999/xlink" xlink:title="intervening 5.8S subunit" id="ABBRID0ELPAK" xlink:type="simple">ITS</abbrev>, <abbrev xmlns:xlink="http://www.w3.org/1999/xlink" xlink:title="large subunit nrDNA subunit" id="ABBRID0EPPAK" xlink:type="simple">LSU</abbrev>, <italic><abbrev xmlns:xlink="http://www.w3.org/1999/xlink" xlink:title="translation elongation factor 1-alpha gene" id="ABBRID0EUPAK" xlink:type="simple">tef1</abbrev></italic> and <italic><abbrev xmlns:xlink="http://www.w3.org/1999/xlink" xlink:title="beta-tubulin gene" id="ABBRID0EZPAK" xlink:type="simple">tub2</abbrev></italic> genes. <abbrev xmlns:xlink="http://www.w3.org/1999/xlink" xlink:title="Maximum Likelihood" id="ABBRID0E4PAK" xlink:type="simple">ML</abbrev> bootstrap support values (≥ 50%) and Bayesian posterior probability (≥ 0.90) are shown as first and second position above nodes, respectively. Strains from this study are shown in blue boxes, ex-type or ex-epitype cultures are indicated in bold face. Some branches were shortened according to the indicated mulipliers.</p></caption><graphic xmlns:xlink="http://www.w3.org/1999/xlink" xlink:href="mycokeys-99-297-g001.jpg" position="float" orientation="portrait" xlink:type="simple" id="oo_924323.jpg"><uri content-type="original_file" xlink:type="simple">https://binary.pensoft.net/fig/924323</uri></graphic></fig></tp:treatment-sec><ref-list><ref id="B2"><mixed-citation xmlns:xlink="http://www.w3.org/1999/xlink" xlink:type="simple"><person-group><name name-style="western"><surname>Chen</surname><given-names>K</given-names></name><name name-style="western"><surname>Wu</surname><given-names>XQ</given-names></name><name name-style="western"><surname>Huang</surname><given-names>MX</given-names></name><name name-style="western"><surname>Han</surname><given-names>YY</given-names></name></person-group> (<year>2014</year>) First report of brown culm streak of <italic><tp:taxon-name><tp:taxon-name-part taxon-name-part-type="genus">Phyllostachys</tp:taxon-name-part><tp:taxon-name-part taxon-name-part-type="species">praecox</tp:taxon-name-part></tp:taxon-name></italic> caused by <italic><tp:taxon-name><tp:taxon-name-part taxon-name-part-type="genus">Arthrinium</tp:taxon-name-part><tp:taxon-name-part taxon-name-part-type="species">arundinis</tp:taxon-name-part></tp:taxon-name></italic> in Nanjing, China. Plant Disease 98(9): е1274. <ext-link xlink:href="10.1094/PDIS-02-14-0165-PDN" ext-link-type="doi" xlink:type="simple">https://doi.org/10.1094/PDIS-02-14-0165-PDN</ext-link></mixed-citation></ref><ref id="B19"><mixed-citation xmlns:xlink="http://www.w3.org/1999/xlink" xlink:type="simple"><person-group><name name-style="western"><surname>Jiang</surname><given-names>N</given-names></name><name name-style="western"><surname>Fan</surname><given-names>XL</given-names></name><name name-style="western"><surname>Tian</surname><given-names>CM</given-names></name></person-group> (<year>2021</year>) <article-title>Identification and characterization of leaf-inhabiting fungi from <italic><tp:taxon-name><tp:taxon-name-part taxon-name-part-type="genus">Castanea</tp:taxon-name-part><tp:taxon-name-part taxon-name-part-type="species">plantations</tp:taxon-name-part></tp:taxon-name></italic> in China.</article-title><source>Journal of <tp:taxon-name><tp:taxon-name-part taxon-name-part-type="kingdom">Fungi</tp:taxon-name-part></tp:taxon-name></source><volume>7</volume>(<issue>1</issue>): <fpage>1</fpage>–<lpage>64</lpage>. <ext-link xlink:href="10.3390/jof7010064" ext-link-type="doi" xlink:type="simple">https://doi.org/10.3390/jof7010064</ext-link></mixed-citation></ref><ref id="B25"><mixed-citation xmlns:xlink="http://www.w3.org/1999/xlink" xlink:type="simple"><person-group><name name-style="western"><surname>Liao</surname><given-names>J</given-names></name><name name-style="western"><surname>Jiang</surname><given-names>W</given-names></name><name name-style="western"><surname>Wu</surname><given-names>X</given-names></name><name name-style="western"><surname>He</surname><given-names>J</given-names></name><name name-style="western"><surname>Li</surname><given-names>H</given-names></name><name name-style="western"><surname>Wang</surname><given-names>T</given-names></name><name name-style="western"><surname>Cheng</surname><given-names>L</given-names></name><name name-style="western"><surname>Chen</surname><given-names>W</given-names></name><name name-style="western"><surname>Mo</surname><given-names>L</given-names></name></person-group> (<year>2022</year>) First report of <italic><tp:taxon-name><tp:taxon-name-part taxon-name-part-type="genus">Apiospora</tp:taxon-name-part></tp:taxon-name></italic> mold on <italic><tp:taxon-name><tp:taxon-name-part taxon-name-part-type="genus">Sugarcane</tp:taxon-name-part></tp:taxon-name></italic> in China caused by <italic><tp:taxon-name><tp:taxon-name-part taxon-name-part-type="genus">Apiospora</tp:taxon-name-part><tp:taxon-name-part taxon-name-part-type="species">arundinis</tp:taxon-name-part></tp:taxon-name></italic> (<italic><tp:taxon-name><tp:taxon-name-part taxon-name-part-type="genus">Arthrinium</tp:taxon-name-part><tp:taxon-name-part taxon-name-part-type="species">arundinis</tp:taxon-name-part></tp:taxon-name></italic>). Plant Disease 106(3): е1058. [Epub2022Feb16] <ext-link xlink:href="10.1094/PDIS-02-21-0386-PDN" ext-link-type="doi" xlink:type="simple">https://doi.org/10.1094/PDIS-02-21-0386-PDN</ext-link></mixed-citation></ref></ref-list></tp:taxon-treatment>
