# Supplementary material for: ﻿Morphological and phylogenetic analyses reveal three new species of Apiospora in China
Source: MycoKeys. 2023 Oct 20;99:297–317. doi: 10.3897/mycokeys.99.108384 (PMC10612133; doi:10.3897/mycokeys.99.108384)
Supplement: XML Treatment for Apiospora coryli [file mycokeys.99.108384-treatment2.xml]

<!DOCTYPE tp:taxon-treatment
  PUBLIC "-//TaxonX//DTD Taxonomic Treatment Publishing DTD v0 20100105//EN" "tax-treatment-NSO.dtd">
<tp:taxon-treatment xmlns:tp="http://www.plazi.org/taxpub"><tp:treatment-meta><kwd-group><label>Taxon classification</label><kwd>
                <named-content content-type="kingdom">Fungi</named-content>
              </kwd><kwd>
                <named-content content-type="order">Xylariales</named-content>
              </kwd><kwd>
                <named-content content-type="family">Apiosporaceae</named-content>
              </kwd></kwd-group><mixed-citation publication-type="journal"><person-group><name><surname>Li</surname><given-names>Shuji</given-names></name><name><surname>Peng</surname><given-names>Cheng</given-names></name><name><surname>Yuan</surname><given-names>Rong</given-names></name><name><surname>Tian</surname><given-names>Chengming</given-names></name></person-group><article-title>﻿Morphological and phylogenetic analyses reveal three new species of <italic><tp:taxon-name><tp:taxon-name-part taxon-name-part-type="genus" reg="Apiospora">Apiospora</tp:taxon-name-part></tp:taxon-name></italic> in China</article-title><source>MycoKeys</source><day>20</day><month>10</month><year>2023</year><volume>99</volume><fpage>297</fpage><lpage>317</lpage><pub-id pub-id-type="doi">10.3897/mycokeys.99.108384</pub-id></mixed-citation></tp:treatment-meta><tp:nomenclature><label>﻿</label><tp:taxon-name>
              <object-id xmlns:xlink="http://www.w3.org/1999/xlink" content-type="arpha" xlink:type="simple">C96D4D20-1AAE-5841-8C28-0671DF4611BB</object-id>
              <tp:taxon-name-part taxon-name-part-type="genus" reg="Apiospora">Apiospora</tp:taxon-name-part>
              <tp:taxon-name-part taxon-name-part-type="species" reg="coryli">coryli</tp:taxon-name-part>
              <object-id xmlns:xlink="http://www.w3.org/1999/xlink" content-type="mycobank" xlink:type="simple">849126</object-id>
            </tp:taxon-name><tp:taxon-authority>S.J. Li &amp; C.M. Tian</tp:taxon-authority><tp:taxon-status xmlns:xlink="http://www.w3.org/1999/xlink" xlink:type="simple">sp. nov.</tp:taxon-status><xref ref-type="fig" rid="F3">Fig. 3</xref></tp:nomenclature><tp:treatment-sec sec-type="material" id="SECID0EQZAK"><title>Type.</title><p>China, Shanxi Province: Ankang City, Huoditang Forest Farm, on dead plant culms of <italic><tp:taxon-name><tp:taxon-name-part taxon-name-part-type="genus" reg="Corylus">Corylus</tp:taxon-name-part><tp:taxon-name-part taxon-name-part-type="species" reg="yunnanensis">yunnanensis</tp:taxon-name-part></tp:taxon-name></italic>, 16 July 2021, R. Yuan &amp; S.J. Li, holotype <named-content xmlns:xlink="http://www.w3.org/1999/xlink" content-type="dwc:institutional_code" xlink:title="Museum of Beijing Forestry University" xlink:href="http://grbio.org/institution/beijing-forestry-university" xlink:type="simple">BJFC</named-content>-S1920, ex-type living cultures <abbrev xmlns:xlink="http://www.w3.org/1999/xlink" xlink:title="China Forestry Culture Collection Center" id="ABBRID0EF1AK" xlink:type="simple">CFCC</abbrev> 58978, <abbrev xmlns:xlink="http://www.w3.org/1999/xlink" xlink:title="China Forestry Culture Collection Center" id="ABBRID0EJ1AK" xlink:type="simple">CFCC</abbrev> 58979.</p></tp:treatment-sec><tp:treatment-sec sec-type="etymology" id="SECID0EN1AK"><title>Etymology.</title><p>Named after the host from which it was isolated.</p></tp:treatment-sec><tp:treatment-sec sec-type="description" id="SECID0ES1AK"><title>Description.</title><p><bold><italic>Asexual morph</italic></bold>: Derived from sporulated cultures on PDA, hyphae hyaline, branched, septate, 1.1–5.2 µm diam. Conidiophores reduced to conidiogenous cells. Conidiogenous cells erect, aggregated in clusters on hyphae, hyaline to pale brown, smooth, doliiform to clavate or lageniform, 2.6–10.6 × 2.1–5.8 µm, mean (± SD): 5.5 (± 2.4) × 3.4 (± 1.1) µm (n = 50). Conidia brown to dark brown, globose to subglobose, oval or irregular, smooth to finely roughened, guttulate, usually with a longitudinal germ slit, 7.4–18.4 × 6.2–12.5 µm, mean (± SD): 10.8 (± 1.7) × 9.4 (± 1.3) µm, L/W = 0.8–1.6 (n = 50). <bold><italic>Sexual morph</italic></bold>: Undetermined.</p><fig id="F3" position="float" orientation="portrait"><object-id xmlns:xlink="http://www.w3.org/1999/xlink" content-type="doi" xlink:type="simple">10.3897/mycokeys.99.108384.figure3</object-id><object-id xmlns:xlink="http://www.w3.org/1999/xlink" content-type="arpha" xlink:type="simple">0ABC6696-C0CC-53C9-BE22-EBD1A6FA2F4A</object-id><label>Figure 3.</label><caption><p><italic><tp:taxon-name><tp:taxon-name-part taxon-name-part-type="genus" reg="Apiospora">Apiospora</tp:taxon-name-part><tp:taxon-name-part taxon-name-part-type="species" reg="coryli">coryli</tp:taxon-name-part></tp:taxon-name></italic> (<bold><abbrev xmlns:xlink="http://www.w3.org/1999/xlink" xlink:title="China Forestry Culture Collection Center" id="ABBRID0EU2AK" xlink:type="simple">CFCC</abbrev> 58978, ex-holotype culture</bold>) <bold>A</bold> leaf of host plant <bold>B</bold> colony on PDA <bold>C</bold> conidiomata formed in culture <bold>D, E</bold> conidiogenous cells giving rise to conidia <bold>F</bold> conidia. Scale bars: 1000 µm (<bold>C</bold>); 10 µm (<bold>D–F</bold>).</p></caption><graphic xmlns:xlink="http://www.w3.org/1999/xlink" xlink:href="mycokeys-99-297-g003.jpg" position="float" orientation="portrait" xlink:type="simple" id="oo_924325.jpg"><uri content-type="original_file" xlink:type="simple">https://binary.pensoft.net/fig/924325</uri></graphic></fig></tp:treatment-sec><tp:treatment-sec sec-type="description" id="SECID0EM3AK"><title>Culture characteristics.</title><p>On PDA, colonies circular, flat, entire margin, thick and cottony, concentrically spreading with aerial mycelium, margin regular, reddish-brown pigment diffused into medium, surface dark yellowish-brown, reverse dark reddish-brown to yellowish-brown from the centre, mycelia white to pale umber, sporulation on hyphae, reaching 9 cm in 7 days at 25 °C.</p></tp:treatment-sec><tp:treatment-sec sec-type="notes" id="SECID0ER3AK"><title>Notes.</title><p>Strains of <italic><tp:taxon-name><tp:taxon-name-part taxon-name-part-type="genus" reg="Apiospora">A.</tp:taxon-name-part><tp:taxon-name-part taxon-name-part-type="species" reg="coryli">coryli</tp:taxon-name-part></tp:taxon-name></italic> constitutes a distinct clade, but there is poor support value in concatenated gene trees (Fig. <xref ref-type="fig" rid="F1">1</xref>). The most prominent distinguishing characteristic is the production of reddish-brown pigments on the culture medium.</p></tp:treatment-sec><tp:treatment-sec><!--Section generated to contain objects referenced in tp:taxon-treatment.--><fig id="F1" position="float" orientation="portrait"><object-id xmlns:xlink="http://www.w3.org/1999/xlink" content-type="doi" xlink:type="simple">10.3897/mycokeys.99.108384.figure1</object-id><object-id xmlns:xlink="http://www.w3.org/1999/xlink" content-type="arpha" xlink:type="simple">BFF193E2-CF5E-547E-8253-D9382F4BE1D9</object-id><label>Figure 1.</label><caption><p>Phylogram of <italic><tp:taxon-name><tp:taxon-name-part taxon-name-part-type="genus" reg="Apiospora">Apiospora</tp:taxon-name-part></tp:taxon-name></italic>, based on combined <abbrev xmlns:xlink="http://www.w3.org/1999/xlink" xlink:title="intervening 5.8S subunit" id="ABBRID0ELPAK" xlink:type="simple">ITS</abbrev>, <abbrev xmlns:xlink="http://www.w3.org/1999/xlink" xlink:title="large subunit nrDNA subunit" id="ABBRID0EPPAK" xlink:type="simple">LSU</abbrev>, <italic><abbrev xmlns:xlink="http://www.w3.org/1999/xlink" xlink:title="translation elongation factor 1-alpha gene" id="ABBRID0EUPAK" xlink:type="simple">tef1</abbrev></italic> and <italic><abbrev xmlns:xlink="http://www.w3.org/1999/xlink" xlink:title="beta-tubulin gene" id="ABBRID0EZPAK" xlink:type="simple">tub2</abbrev></italic> genes. <abbrev xmlns:xlink="http://www.w3.org/1999/xlink" xlink:title="Maximum Likelihood" id="ABBRID0E4PAK" xlink:type="simple">ML</abbrev> bootstrap support values (≥ 50%) and Bayesian posterior probability (≥ 0.90) are shown as first and second position above nodes, respectively. Strains from this study are shown in blue boxes, ex-type or ex-epitype cultures are indicated in bold face. Some branches were shortened according to the indicated mulipliers.</p></caption><graphic xmlns:xlink="http://www.w3.org/1999/xlink" xlink:href="mycokeys-99-297-g001.jpg" position="float" orientation="portrait" xlink:type="simple" id="oo_924323.jpg"><uri content-type="original_file" xlink:type="simple">https://binary.pensoft.net/fig/924323</uri></graphic></fig></tp:treatment-sec></tp:taxon-treatment>
