# Supplementary material for: ﻿Morphological and phylogenetic analyses reveal three new species of Apiospora in China
Source: MycoKeys. 2023 Oct 20;99:297–317. doi: 10.3897/mycokeys.99.108384 (PMC10612133; doi:10.3897/mycokeys.99.108384)
Supplement: XML Treatment for Apiospora lophatheri [file mycokeys.99.108384-treatment3.xml]

<!DOCTYPE tp:taxon-treatment
  PUBLIC "-//TaxonX//DTD Taxonomic Treatment Publishing DTD v0 20100105//EN" "tax-treatment-NSO.dtd">
<tp:taxon-treatment xmlns:tp="http://www.plazi.org/taxpub"><tp:treatment-meta><kwd-group><label>Taxon classification</label><kwd>
                <named-content content-type="kingdom">Fungi</named-content>
              </kwd><kwd>
                <named-content content-type="order">Xylariales</named-content>
              </kwd><kwd>
                <named-content content-type="family">Apiosporaceae</named-content>
              </kwd></kwd-group><mixed-citation publication-type="journal"><person-group><name><surname>Li</surname><given-names>Shuji</given-names></name><name><surname>Peng</surname><given-names>Cheng</given-names></name><name><surname>Yuan</surname><given-names>Rong</given-names></name><name><surname>Tian</surname><given-names>Chengming</given-names></name></person-group><article-title>﻿Morphological and phylogenetic analyses reveal three new species of <italic><tp:taxon-name><tp:taxon-name-part taxon-name-part-type="genus" reg="Apiospora">Apiospora</tp:taxon-name-part></tp:taxon-name></italic> in China</article-title><source>MycoKeys</source><day>20</day><month>10</month><year>2023</year><volume>99</volume><fpage>297</fpage><lpage>317</lpage><pub-id pub-id-type="doi">10.3897/mycokeys.99.108384</pub-id></mixed-citation></tp:treatment-meta><tp:nomenclature><label>﻿</label><tp:taxon-name>
              <object-id xmlns:xlink="http://www.w3.org/1999/xlink" content-type="arpha" xlink:type="simple">2CD5427F-4DD4-56BE-BEC8-CEC89EE63775</object-id>
              <tp:taxon-name-part taxon-name-part-type="genus" reg="Apiospora">Apiospora</tp:taxon-name-part>
              <tp:taxon-name-part taxon-name-part-type="species" reg="lophatheri">lophatheri</tp:taxon-name-part>
              <object-id xmlns:xlink="http://www.w3.org/1999/xlink" content-type="mycobank" xlink:type="simple">849123</object-id>
            </tp:taxon-name><tp:taxon-authority>S.J. Li &amp; C.M. Tian</tp:taxon-authority><tp:taxon-status xmlns:xlink="http://www.w3.org/1999/xlink" xlink:type="simple">sp. nov.</tp:taxon-status><xref ref-type="fig" rid="F4">Fig. 4</xref></tp:nomenclature><tp:treatment-sec sec-type="material" id="SECID0EU5AK"><title>Type.</title><p>China, Yunnan Province, Xishuangbanna Primeval Forest Park, on diseased leaves of <italic><tp:taxon-name><tp:taxon-name-part taxon-name-part-type="genus" reg="Lophatherum">Lophatherum</tp:taxon-name-part><tp:taxon-name-part taxon-name-part-type="species" reg="gracile">gracile</tp:taxon-name-part></tp:taxon-name></italic>, 4 June 2022, S.J. Li, holotype <named-content xmlns:xlink="http://www.w3.org/1999/xlink" content-type="dwc:institutional_code" xlink:title="Museum of Beijing Forestry University" xlink:href="http://grbio.org/institution/beijing-forestry-university" xlink:type="simple">BJFC</named-content>-S1917; ex-type living cultures <abbrev xmlns:xlink="http://www.w3.org/1999/xlink" xlink:title="China Forestry Culture Collection Center" id="ABBRID0EJ6AK" xlink:type="simple">CFCC</abbrev> 58975, <abbrev xmlns:xlink="http://www.w3.org/1999/xlink" xlink:title="China Forestry Culture Collection Center" id="ABBRID0EN6AK" xlink:type="simple">CFCC</abbrev> 58976.</p></tp:treatment-sec><tp:treatment-sec sec-type="etymology" id="SECID0ER6AK"><title>Etymology.</title><p>Named after the host from which it was isolated.</p></tp:treatment-sec><tp:treatment-sec sec-type="description" id="SECID0EW6AK"><title>Description.</title><p><bold><italic>Asexual morph</italic></bold>: Sporulated on PDA, mycelium consisting of hyaline, smooth, branched, septate hyphae 1.0–5.2 µm in diam. (n = 20). Conidiophores reduced to conidiogenous cells. Conidiogenous cells aggregated in clusters on hyphae, hyaline to pale brown, smooth, doliiform, clavate to ampulliform, 2.2–11.9 × 2.2–4.9 µm, mean (± SD): 6.4 (± 2.5) × 3.4 (± 0.6) µm (n = 50). Conidia globose, subglobose to lenticular, with a longitudinal germ slit, olive to dark brown, smooth to finely roughened and two or more conidia are produced on each conidiogenous cell, 5.1–8.9 × 4.6–7.7 µm, mean (± SD): 6.5 (± 0.8) × 5.9 (± 0.7) µm, L/W = 1.0–1.4 (n = 50). <bold><italic>Sexual morph</italic></bold>: Undetermined.</p><fig id="F4" position="float" orientation="portrait"><object-id xmlns:xlink="http://www.w3.org/1999/xlink" content-type="doi" xlink:type="simple">10.3897/mycokeys.99.108384.figure4</object-id><object-id xmlns:xlink="http://www.w3.org/1999/xlink" content-type="arpha" xlink:type="simple">DF50F378-268C-518E-89E2-EFD210CB2B46</object-id><label>Figure 4.</label><caption><p><italic><tp:taxon-name><tp:taxon-name-part taxon-name-part-type="genus" reg="Apiospora">Apiospora</tp:taxon-name-part><tp:taxon-name-part taxon-name-part-type="species" reg="lophatheri">lophatheri</tp:taxon-name-part></tp:taxon-name></italic> (<bold><abbrev xmlns:xlink="http://www.w3.org/1999/xlink" xlink:title="China Forestry Culture Collection Center" id="ABBRID0EYABK" xlink:type="simple">CFCC</abbrev> 58975, ex-holotype culture</bold>) <bold>A</bold> leaf of host plant <bold>B</bold> colony on PDA <bold>C</bold> conidiomata formed in culture <bold>D</bold> conidiogenous cells giving rise to conidia <bold>E, F</bold> conidia. Scale bars: 1000 µm (<bold>C</bold>); 10 µm (<bold>D–F</bold>).</p></caption><graphic xmlns:xlink="http://www.w3.org/1999/xlink" xlink:href="mycokeys-99-297-g004.jpg" position="float" orientation="portrait" xlink:type="simple" id="oo_924326.jpg"><uri content-type="original_file" xlink:type="simple">https://binary.pensoft.net/fig/924326</uri></graphic></fig></tp:treatment-sec><tp:treatment-sec sec-type="description" id="SECID0EQBBK"><title>Culture characteristics.</title><p>On PDA, colonies flat, spreading, margin circular, thick, concentrically spreading with aerial mycelium, surface light greyish-brown, reverse tawny pigment diffused in media, mycelia white to grey and pale brown, sporulation on hyphae, reaching 9 cm in 7 days at 25 °C.</p></tp:treatment-sec><tp:treatment-sec sec-type="notes" id="SECID0EVBBK"><title>Notes.</title><p>Phylogenetic analysis indicated that <italic><tp:taxon-name><tp:taxon-name-part taxon-name-part-type="genus" reg="Apiospora">Apiospora</tp:taxon-name-part><tp:taxon-name-part taxon-name-part-type="species" reg="lophatheri">lophatheri</tp:taxon-name-part></tp:taxon-name></italic> is closely related to a clade comprising <italic><tp:taxon-name><tp:taxon-name-part taxon-name-part-type="genus" reg="Apiospora">A.</tp:taxon-name-part><tp:taxon-name-part taxon-name-part-type="species" reg="chromolaenae">chromolaenae</tp:taxon-name-part></tp:taxon-name></italic>, <italic><tp:taxon-name><tp:taxon-name-part taxon-name-part-type="genus" reg="Apiospora">A.</tp:taxon-name-part><tp:taxon-name-part taxon-name-part-type="species" reg="euphorbiae">euphorbiae</tp:taxon-name-part></tp:taxon-name></italic>, <italic><tp:taxon-name><tp:taxon-name-part taxon-name-part-type="genus" reg="Apiospora">A.</tp:taxon-name-part><tp:taxon-name-part taxon-name-part-type="species" reg="italicum">italicum</tp:taxon-name-part></tp:taxon-name></italic>, <italic><tp:taxon-name><tp:taxon-name-part taxon-name-part-type="genus" reg="Apiospora">A.</tp:taxon-name-part><tp:taxon-name-part taxon-name-part-type="species" reg="malaysiana">malaysiana</tp:taxon-name-part></tp:taxon-name></italic>, <italic><tp:taxon-name><tp:taxon-name-part taxon-name-part-type="genus" reg="Apiospora">A.</tp:taxon-name-part><tp:taxon-name-part taxon-name-part-type="species" reg="phyllostachydis">phyllostachydis</tp:taxon-name-part></tp:taxon-name></italic>, <italic><tp:taxon-name><tp:taxon-name-part taxon-name-part-type="genus" reg="Apiospora">A.</tp:taxon-name-part><tp:taxon-name-part taxon-name-part-type="species" reg="thailandica">thailandica</tp:taxon-name-part></tp:taxon-name></italic> and <italic><tp:taxon-name><tp:taxon-name-part taxon-name-part-type="genus" reg="Apiospora">A.</tp:taxon-name-part><tp:taxon-name-part taxon-name-part-type="species" reg="vietnamense">vietnamense</tp:taxon-name-part></tp:taxon-name></italic> (Fig. <xref ref-type="fig" rid="F1">1</xref>). We compared the new species with phylogenetically similar taxa, based on morphological differences (Table <xref ref-type="table" rid="T3">3</xref>) and base pair differences (Table <xref ref-type="table" rid="T4">4</xref>). <italic><tp:taxon-name><tp:taxon-name-part taxon-name-part-type="genus" reg="Apiospora">A.</tp:taxon-name-part><tp:taxon-name-part taxon-name-part-type="species" reg="lophatheri">lophatheri</tp:taxon-name-part></tp:taxon-name></italic> can be differentiated from <italic><tp:taxon-name><tp:taxon-name-part taxon-name-part-type="genus" reg="Apiospora">A.</tp:taxon-name-part><tp:taxon-name-part taxon-name-part-type="species" reg="chromolaenae">chromolaenae</tp:taxon-name-part></tp:taxon-name></italic> by its wider conidiogenous cells (2.2–11.9 × 2.2–4.9 µm vs. 6.5–12 × 1–2 µm) (from <italic><tp:taxon-name><tp:taxon-name-part taxon-name-part-type="genus" reg="Euphorbia">Euphorbia</tp:taxon-name-part></tp:taxon-name></italic> sp.; collected in Zambia; <xref ref-type="bibr" rid="B8">Ellis (1965)</xref>) and by 18 gene base pair differences (17/529 in <abbrev xmlns:xlink="http://www.w3.org/1999/xlink" xlink:title="intervening 5.8S subunit" id="ABBRID0EAGBK" xlink:type="simple">ITS</abbrev>, 1/838 in <abbrev xmlns:xlink="http://www.w3.org/1999/xlink" xlink:title="large subunit nrDNA subunit" id="ABBRID0EEGBK" xlink:type="simple">LSU</abbrev>). <italic><tp:taxon-name><tp:taxon-name-part taxon-name-part-type="genus" reg="Apiospora">A.</tp:taxon-name-part><tp:taxon-name-part taxon-name-part-type="species" reg="lophatheri">lophatheri</tp:taxon-name-part></tp:taxon-name></italic> differs from <italic><tp:taxon-name><tp:taxon-name-part taxon-name-part-type="genus" reg="Apiospora">A.</tp:taxon-name-part><tp:taxon-name-part taxon-name-part-type="species" reg="euphorbiae">euphorbiae</tp:taxon-name-part></tp:taxon-name></italic> by its larger olive to dark brown conidia (5.1–8.9 × 4.6–7.7 µm vs. 4–5.5 × 3–4 µm) (from <italic><tp:taxon-name><tp:taxon-name-part taxon-name-part-type="genus" reg="Euphorbia">Euphorbia</tp:taxon-name-part></tp:taxon-name></italic> sp.; collected in Zambia; <xref ref-type="bibr" rid="B8">Ellis (1965)</xref>), with nucleotide differences in <abbrev xmlns:xlink="http://www.w3.org/1999/xlink" xlink:title="intervening 5.8S subunit" id="ABBRID0EJHBK" xlink:type="simple">ITS</abbrev> as 3/529, in <abbrev xmlns:xlink="http://www.w3.org/1999/xlink" xlink:title="large subunit nrDNA subunit" id="ABBRID0ENHBK" xlink:type="simple">LSU</abbrev> as 2/318, in <italic><abbrev xmlns:xlink="http://www.w3.org/1999/xlink" xlink:title="beta-tubulin gene" id="ABBRID0ESHBK" xlink:type="simple">tub2</abbrev></italic> as 22/801. <italic><tp:taxon-name><tp:taxon-name-part taxon-name-part-type="genus" reg="Apiospora">A.</tp:taxon-name-part><tp:taxon-name-part taxon-name-part-type="species" reg="italicum">italicum</tp:taxon-name-part></tp:taxon-name></italic> has smaller conidia (4–6 × 3–4 µm) (from <italic><tp:taxon-name><tp:taxon-name-part taxon-name-part-type="genus" reg="Arundo">Arundo</tp:taxon-name-part><tp:taxon-name-part taxon-name-part-type="species" reg="donax">donax</tp:taxon-name-part></tp:taxon-name></italic>; collected in Italy; <xref ref-type="bibr" rid="B34">Pintos et al. (2019)</xref>) and has 125 nucleotides differences (41/552 in <abbrev xmlns:xlink="http://www.w3.org/1999/xlink" xlink:title="intervening 5.8S subunit" id="ABBRID0EQIBK" xlink:type="simple">ITS</abbrev>, 2/828 in <abbrev xmlns:xlink="http://www.w3.org/1999/xlink" xlink:title="large subunit nrDNA subunit" id="ABBRID0EUIBK" xlink:type="simple">LSU</abbrev>, 27/432 in <italic><abbrev xmlns:xlink="http://www.w3.org/1999/xlink" xlink:title="translation elongation factor 1-alpha gene" id="ABBRID0EZIBK" xlink:type="simple">tef1</abbrev></italic>, 55/838 in <italic><abbrev xmlns:xlink="http://www.w3.org/1999/xlink" xlink:title="beta-tubulin gene" id="ABBRID0E5IBK" xlink:type="simple">tub2</abbrev></italic>). Additionally, <italic><tp:taxon-name><tp:taxon-name-part taxon-name-part-type="genus" reg="Apiospora">A.</tp:taxon-name-part><tp:taxon-name-part taxon-name-part-type="species" reg="lophatheri">lophatheri</tp:taxon-name-part></tp:taxon-name></italic> is distinguished from <italic><tp:taxon-name><tp:taxon-name-part taxon-name-part-type="genus" reg="Apiospora">A.</tp:taxon-name-part><tp:taxon-name-part taxon-name-part-type="species" reg="malaysiana">malaysiana</tp:taxon-name-part></tp:taxon-name></italic> by having larger globose or subglobose conidia (5.1–8.9 × 4.6–7.7 µm vs. 5–6 × 3–4 µm) (from <italic><tp:taxon-name><tp:taxon-name-part taxon-name-part-type="genus" reg="Macaranga">Macaranga</tp:taxon-name-part><tp:taxon-name-part taxon-name-part-type="species" reg="hullettii">hullettii</tp:taxon-name-part></tp:taxon-name></italic>; collected in Malaysia; <xref ref-type="bibr" rid="B4">Crous and Groenewald (2013)</xref>), with 43 nucleotide differences (3/529 in <abbrev xmlns:xlink="http://www.w3.org/1999/xlink" xlink:title="intervening 5.8S subunit" id="ABBRID0EHKBK" xlink:type="simple">ITS</abbrev>, 1/838 in <abbrev xmlns:xlink="http://www.w3.org/1999/xlink" xlink:title="large subunit nrDNA subunit" id="ABBRID0ELKBK" xlink:type="simple">LSU</abbrev>, 18/424 in <italic><abbrev xmlns:xlink="http://www.w3.org/1999/xlink" xlink:title="translation elongation factor 1-alpha gene" id="ABBRID0EQKBK" xlink:type="simple">tef1</abbrev></italic>, 21/801 in <italic><abbrev xmlns:xlink="http://www.w3.org/1999/xlink" xlink:title="beta-tubulin gene" id="ABBRID0EVKBK" xlink:type="simple">tub2</abbrev></italic>). <italic><tp:taxon-name><tp:taxon-name-part taxon-name-part-type="genus" reg="Apiospora">A.</tp:taxon-name-part><tp:taxon-name-part taxon-name-part-type="species" reg="lophatheri">lophatheri</tp:taxon-name-part></tp:taxon-name></italic> differs from <italic><tp:taxon-name><tp:taxon-name-part taxon-name-part-type="genus" reg="Apiospora">A.</tp:taxon-name-part><tp:taxon-name-part taxon-name-part-type="species" reg="phyllostachydis">phyllostachydis</tp:taxon-name-part></tp:taxon-name></italic> by its relatively shorter conidiogenous cells (2.2–11.9 × 2.2–4.9 µm vs. 20–55 × 1.5–2.5 µm) (from <italic><tp:taxon-name><tp:taxon-name-part taxon-name-part-type="genus" reg="Phyllostachys">Phyllostachys</tp:taxon-name-part><tp:taxon-name-part taxon-name-part-type="species" reg="heteroclada">heteroclada</tp:taxon-name-part></tp:taxon-name></italic>; collected in China; <xref ref-type="bibr" rid="B49">Yang et al. (2019)</xref>) and by 48 nucleotides differences (7/529 in <abbrev xmlns:xlink="http://www.w3.org/1999/xlink" xlink:title="intervening 5.8S subunit" id="ABBRID0E5LBK" xlink:type="simple">ITS</abbrev>, 3/838 in <abbrev xmlns:xlink="http://www.w3.org/1999/xlink" xlink:title="large subunit nrDNA subunit" id="ABBRID0ECMBK" xlink:type="simple">LSU</abbrev>, 12/424 in <italic><abbrev xmlns:xlink="http://www.w3.org/1999/xlink" xlink:title="translation elongation factor 1-alpha gene" id="ABBRID0EHMBK" xlink:type="simple">tef1</abbrev></italic>, 26/795 in <italic><abbrev xmlns:xlink="http://www.w3.org/1999/xlink" xlink:title="beta-tubulin gene" id="ABBRID0EMMBK" xlink:type="simple">tub2</abbrev></italic>). <italic><tp:taxon-name><tp:taxon-name-part taxon-name-part-type="genus" reg="Apiospora">A.</tp:taxon-name-part><tp:taxon-name-part taxon-name-part-type="species" reg="lophatheri">lophatheri</tp:taxon-name-part></tp:taxon-name></italic> can be differentiated from <italic><tp:taxon-name><tp:taxon-name-part taxon-name-part-type="genus" reg="Apiospora">A.</tp:taxon-name-part><tp:taxon-name-part taxon-name-part-type="species" reg="thailandica">thailandica</tp:taxon-name-part></tp:taxon-name></italic> by having shorter conidiogenous cells (2.2–11.9 × 2.2–4.9 µm vs. 11.5–39 × 2–3.5 µm) (from bamboo; collected in Thailand; <xref ref-type="bibr" rid="B6">Dai et al. (2017)</xref>) and by 12 nucleotides differences (9/529 in <abbrev xmlns:xlink="http://www.w3.org/1999/xlink" xlink:title="intervening 5.8S subunit" id="ABBRID0EKNBK" xlink:type="simple">ITS</abbrev>, 3/828 in <abbrev xmlns:xlink="http://www.w3.org/1999/xlink" xlink:title="large subunit nrDNA subunit" id="ABBRID0EONBK" xlink:type="simple">LSU</abbrev>). The conidia of <italic><tp:taxon-name><tp:taxon-name-part taxon-name-part-type="genus" reg="Apiospora">A.</tp:taxon-name-part><tp:taxon-name-part taxon-name-part-type="species" reg="lophatheri">lophatheri</tp:taxon-name-part></tp:taxon-name></italic> are significantly wider and paler-coloured than those of <italic><tp:taxon-name><tp:taxon-name-part taxon-name-part-type="genus" reg="Apiospora">A.</tp:taxon-name-part><tp:taxon-name-part taxon-name-part-type="species" reg="vietnamense">vietnamense</tp:taxon-name-part></tp:taxon-name></italic> (5.1–8.9 × 4.6–7.7 µm vs. 5–6 × 3–4 µm) (from <italic><tp:taxon-name><tp:taxon-name-part taxon-name-part-type="genus" reg="Citrus">Citrus</tp:taxon-name-part><tp:taxon-name-part taxon-name-part-type="species" reg="sinensis">sinensis</tp:taxon-name-part></tp:taxon-name></italic>; collected in Vietnam; <xref ref-type="bibr" rid="B47">Wang et al. (2018)</xref>) and there are 7 nucleotides differences between the two species (2/526 in <abbrev xmlns:xlink="http://www.w3.org/1999/xlink" xlink:title="intervening 5.8S subunit" id="ABBRID0EXOBK" xlink:type="simple">ITS</abbrev>, 2/803 in <abbrev xmlns:xlink="http://www.w3.org/1999/xlink" xlink:title="large subunit nrDNA subunit" id="ABBRID0E2OBK" xlink:type="simple">LSU</abbrev>, 3/315 in <italic><abbrev xmlns:xlink="http://www.w3.org/1999/xlink" xlink:title="beta-tubulin gene" id="ABBRID0EAPBK" xlink:type="simple">tub2</abbrev></italic>). Therefore, <italic><tp:taxon-name><tp:taxon-name-part taxon-name-part-type="genus" reg="Apiospora">A.</tp:taxon-name-part><tp:taxon-name-part taxon-name-part-type="species" reg="lophatheri">lophatheri</tp:taxon-name-part></tp:taxon-name></italic> is described as a new species, based on phylogeny and morphological comparison.</p><table-wrap id="T3" position="float" orientation="portrait"><label>Table 3.</label><caption><p>Summary of morphology of new <italic><tp:taxon-name><tp:taxon-name-part taxon-name-part-type="genus" reg="Apiospora">Apiospora</tp:taxon-name-part></tp:taxon-name></italic> species and phylogenetic related species.</p></caption><table id="TID0E2ADK" rules="all"><tbody><tr><th rowspan="2" colspan="1">Species</th><th rowspan="2" colspan="1">Isolation source</th><th rowspan="2" colspan="1">Country</th><th rowspan="2" colspan="1">Conidiogenous cells (µm)</th><th rowspan="1" colspan="2">Conidia in surface view</th><th rowspan="1" colspan="2">Conidia in side view</th><th rowspan="2" colspan="1">References</th></tr><tr><th rowspan="1" colspan="1">Shape</th><th rowspan="1" colspan="1">Diam (μm)</th><th rowspan="1" colspan="1">Shape</th><th rowspan="1" colspan="1">Diam (μm)</th></tr><tr><td rowspan="1" colspan="1">
                      <italic>
                        <tp:taxon-name><tp:taxon-name-part taxon-name-part-type="genus" reg="Apiospora">A.</tp:taxon-name-part><tp:taxon-name-part taxon-name-part-type="species" reg="gaoyouense">gaoyouense</tp:taxon-name-part></tp:taxon-name>
                      </italic>
                    </td><td rowspan="1" colspan="1">
                      <italic>
                        <tp:taxon-name><tp:taxon-name-part taxon-name-part-type="genus" reg="Phragmites">Phragmites</tp:taxon-name-part><tp:taxon-name-part taxon-name-part-type="species" reg="australis">australis</tp:taxon-name-part></tp:taxon-name>
                      </italic>
                    </td><td rowspan="1" colspan="1">China</td><td rowspan="1" colspan="1">1–2 × 2–3</td><td rowspan="1" colspan="1">globose to elongate ellipsoid</td><td rowspan="1" colspan="1">5–8</td><td rowspan="1" colspan="1">lenticular</td><td rowspan="1" colspan="1">4–8</td><td rowspan="1" colspan="1">
                      <xref ref-type="bibr" rid="B17">Jiang et al. (2018)</xref>
                    </td></tr><tr><td rowspan="1" colspan="1">
                      <italic>
                        <tp:taxon-name><tp:taxon-name-part taxon-name-part-type="genus" reg="Apiospora">A.</tp:taxon-name-part><tp:taxon-name-part taxon-name-part-type="species" reg="hispanicum">hispanicum</tp:taxon-name-part></tp:taxon-name>
                      </italic>
                    </td><td rowspan="1" colspan="1">Maritime sand</td><td rowspan="1" colspan="1">Spain</td><td rowspan="1" colspan="1">–</td><td rowspan="1" colspan="1">globose to ellipsoid</td><td rowspan="1" colspan="1">7.5–8.5 × 6–7.5</td><td rowspan="1" colspan="1">lenticular</td><td rowspan="1" colspan="1">6.5</td><td rowspan="1" colspan="1">Larrondo (1992)</td></tr><tr><td rowspan="1" colspan="1">
                      <italic>
                        <tp:taxon-name><tp:taxon-name-part taxon-name-part-type="genus" reg="Apiospora">A.</tp:taxon-name-part><tp:taxon-name-part taxon-name-part-type="species" reg="locuta-pollinis">locuta-pollinis</tp:taxon-name-part></tp:taxon-name>
                      </italic>
                    </td><td rowspan="1" colspan="1">
                      <italic>
                        <tp:taxon-name><tp:taxon-name-part taxon-name-part-type="genus" reg="Brassica">Brassica</tp:taxon-name-part><tp:taxon-name-part taxon-name-part-type="species" reg="campestris">campestris</tp:taxon-name-part></tp:taxon-name>
                      </italic>
                    </td><td rowspan="1" colspan="1">China</td><td rowspan="1" colspan="1">3–7.5 × 3–6</td><td rowspan="1" colspan="1">globose to elongate ellipsoid</td><td rowspan="1" colspan="1">8–15× 5–9.5</td><td rowspan="1" colspan="1">–</td><td rowspan="1" colspan="1">–</td><td rowspan="1" colspan="1">
                      <xref ref-type="bibr" rid="B50">Zhao et al. (2018)</xref>
                    </td></tr><tr><td rowspan="1" colspan="1">
                      <italic>
                        <tp:taxon-name><tp:taxon-name-part taxon-name-part-type="genus" reg="Apiospora">A.</tp:taxon-name-part><tp:taxon-name-part taxon-name-part-type="species" reg="longistroma">longistroma</tp:taxon-name-part></tp:taxon-name>
                      </italic>
                    </td><td rowspan="1" colspan="1">Bamboo</td><td rowspan="1" colspan="1">Thailand</td><td rowspan="1" colspan="1">–</td><td rowspan="1" colspan="1">asexual morph: Undetermined</td><td rowspan="1" colspan="1">–</td><td rowspan="1" colspan="1">–</td><td rowspan="1" colspan="1">–</td><td rowspan="1" colspan="1">
                      <xref ref-type="bibr" rid="B6">Dai et al. (2017)</xref>
                    </td></tr><tr><td rowspan="1" colspan="1">
                      <italic>
                        <tp:taxon-name><tp:taxon-name-part taxon-name-part-type="genus" reg="Apiospora">A.</tp:taxon-name-part><tp:taxon-name-part taxon-name-part-type="species" reg="marii">marii</tp:taxon-name-part></tp:taxon-name>
                      </italic>
                    </td><td rowspan="1" colspan="1">Beach sand/ <tp:taxon-name><tp:taxon-name-part taxon-name-part-type="family">Poaceae</tp:taxon-name-part></tp:taxon-name></td><td rowspan="1" colspan="1">Spain</td><td rowspan="1" colspan="1">5–10 × 3–4.5</td><td rowspan="1" colspan="1">globose to elongate ellipsoid</td><td rowspan="1" colspan="1">8–10(−13)</td><td rowspan="1" colspan="1">lenticular</td><td rowspan="1" colspan="1">(5–)6(−8)</td><td rowspan="1" colspan="1">
                      <xref ref-type="bibr" rid="B4">Crous and Groenewald (2013)</xref>
                    </td></tr><tr><td rowspan="1" colspan="1">
                      <italic>
                        <tp:taxon-name><tp:taxon-name-part taxon-name-part-type="genus" reg="Apiospora">A.</tp:taxon-name-part><tp:taxon-name-part taxon-name-part-type="species" reg="mediterranei">mediterranei</tp:taxon-name-part></tp:taxon-name>
                      </italic>
                    </td><td rowspan="1" colspan="1">Airborn spore/ grass</td><td rowspan="1" colspan="1">Spain</td><td rowspan="1" colspan="1">–</td><td rowspan="1" colspan="1">lentiform</td><td rowspan="1" colspan="1">9–9.5 × 7.5–9</td><td rowspan="1" colspan="1">–</td><td rowspan="1" colspan="1">–</td><td rowspan="1" colspan="1">Larrondo (1992)</td></tr><tr><td rowspan="1" colspan="1">
                      <italic>
                        <tp:taxon-name><tp:taxon-name-part taxon-name-part-type="genus" reg="Apiospora">A.</tp:taxon-name-part><tp:taxon-name-part taxon-name-part-type="species" reg="oenotherae">oenotherae</tp:taxon-name-part></tp:taxon-name>
                      </italic>
                    </td><td rowspan="1" colspan="1">
                      <italic>
                        <tp:taxon-name><tp:taxon-name-part taxon-name-part-type="genus" reg="Oenothera">Oenothera</tp:taxon-name-part><tp:taxon-name-part taxon-name-part-type="species" reg="biennis">biennis</tp:taxon-name-part></tp:taxon-name>
                      </italic>
                    </td><td rowspan="1" colspan="1">China</td><td rowspan="1" colspan="1">2.0–14.2 × 1.1–4.9</td><td rowspan="1" colspan="1">globose, subglobose to lenticular</td><td rowspan="1" colspan="1">6.6–13.9 × 5.5–10.1</td><td rowspan="1" colspan="1">–</td><td rowspan="1" colspan="1">–</td><td rowspan="1" colspan="1">This study</td></tr><tr><td rowspan="1" colspan="1">
                      <italic>
                        <tp:taxon-name><tp:taxon-name-part taxon-name-part-type="genus" reg="Apiospora">A.</tp:taxon-name-part><tp:taxon-name-part taxon-name-part-type="species" reg="piptatheri">piptatheri</tp:taxon-name-part></tp:taxon-name>
                      </italic>
                    </td><td rowspan="1" colspan="1">
                      <italic>
                        <tp:taxon-name><tp:taxon-name-part taxon-name-part-type="genus" reg="Piptatherum">Piptatherum</tp:taxon-name-part><tp:taxon-name-part taxon-name-part-type="species" reg="miliaceum">miliaceum</tp:taxon-name-part></tp:taxon-name>
                      </italic>
                    </td><td rowspan="1" colspan="1">Spain</td><td rowspan="1" colspan="1">6–27 × 2–5</td><td rowspan="1" colspan="1">globose to elongate ellips oid</td><td rowspan="1" colspan="1">6–8 × 3–5</td><td rowspan="1" colspan="1">lenticular</td><td rowspan="1" colspan="1">4.5–6</td><td rowspan="1" colspan="1">
                      <xref ref-type="bibr" rid="B34">Pintos et al. (2019)</xref>
                    </td></tr><tr><td rowspan="1" colspan="1">
                      <italic>
                        <tp:taxon-name><tp:taxon-name-part taxon-name-part-type="genus" reg="Arthrinium">A.</tp:taxon-name-part><tp:taxon-name-part taxon-name-part-type="species" reg="pseudomarii">pseudomarii</tp:taxon-name-part></tp:taxon-name>
                      </italic>
                    </td><td rowspan="1" colspan="1">
                      <italic>
                        <tp:taxon-name><tp:taxon-name-part taxon-name-part-type="genus" reg="Aristolochia">Aristolochia</tp:taxon-name-part><tp:taxon-name-part taxon-name-part-type="species" reg="debilis">debilis</tp:taxon-name-part></tp:taxon-name>
                      </italic>
                    </td><td rowspan="1" colspan="1">China</td><td rowspan="1" colspan="1">8–13 × 2.5–5</td><td rowspan="1" colspan="1">subglobose to ellipsoid</td><td rowspan="1" colspan="1">6–9 × 4.5–6</td><td rowspan="1" colspan="1">–</td><td rowspan="1" colspan="1">–</td><td rowspan="1" colspan="1">
                      <xref ref-type="bibr" rid="B3">Chen et al. (2021)</xref>
                    </td></tr><tr><td rowspan="1" colspan="1">
                      <italic>
                        <tp:taxon-name><tp:taxon-name-part taxon-name-part-type="genus" reg="Apiospora">A.</tp:taxon-name-part><tp:taxon-name-part taxon-name-part-type="species" reg="chromolaenae">chromolaenae</tp:taxon-name-part></tp:taxon-name>
                      </italic>
                    </td><td rowspan="1" colspan="1">
                      <italic>
                        <tp:taxon-name><tp:taxon-name-part taxon-name-part-type="genus" reg="Chromolaena">Chromolaena</tp:taxon-name-part><tp:taxon-name-part taxon-name-part-type="species" reg="odorata">odorata</tp:taxon-name-part></tp:taxon-name>
                      </italic>
                    </td><td rowspan="1" colspan="1">Thailand</td><td rowspan="1" colspan="1">6.5–12 × 1–2</td><td rowspan="1" colspan="1">elongated, broadly fliform to ampulliform</td><td rowspan="1" colspan="1">4–6×4.5–6.5</td><td rowspan="1" colspan="1">–</td><td rowspan="1" colspan="1">–</td><td rowspan="1" colspan="1">
                      <xref ref-type="bibr" rid="B28">Mapook et al. (2020)</xref>
                    </td></tr><tr><td rowspan="1" colspan="1">
                      <italic>
                        <tp:taxon-name><tp:taxon-name-part taxon-name-part-type="genus" reg="Apiospora">A.</tp:taxon-name-part><tp:taxon-name-part taxon-name-part-type="species" reg="euphorbiae">euphorbiae</tp:taxon-name-part></tp:taxon-name>
                      </italic>
                    </td><td rowspan="1" colspan="1">
                      <italic>
                        <tp:taxon-name><tp:taxon-name-part taxon-name-part-type="genus" reg="Bambusa">Bambusa</tp:taxon-name-part></tp:taxon-name>
                      </italic>
                    </td><td rowspan="1" colspan="1">Bangladesh</td><td rowspan="1" colspan="1">–</td><td rowspan="1" colspan="1">circular or nearly circular</td><td rowspan="1" colspan="1">(4–)4.7(–5.5)</td><td rowspan="1" colspan="1">lenticular</td><td rowspan="1" colspan="1">(3–)3.2(–4)</td><td rowspan="1" colspan="1">
                      <xref ref-type="bibr" rid="B42">Sharma et al. (2014)</xref>
                    </td></tr><tr><td rowspan="1" colspan="1">
                      <italic>
                        <tp:taxon-name><tp:taxon-name-part taxon-name-part-type="genus" reg="Apiospora">A.</tp:taxon-name-part><tp:taxon-name-part taxon-name-part-type="species" reg="italicum">italicum</tp:taxon-name-part></tp:taxon-name>
                      </italic>
                    </td><td rowspan="1" colspan="1">
                      <italic>
                        <tp:taxon-name><tp:taxon-name-part taxon-name-part-type="genus" reg="Arundo">Arundo</tp:taxon-name-part><tp:taxon-name-part taxon-name-part-type="species" reg="donax">donax</tp:taxon-name-part></tp:taxon-name>
                      </italic>
                    </td><td rowspan="1" colspan="1">Italy</td><td rowspan="1" colspan="1">(3–)4–7(–9) × (1.5–)2–3(–5)</td><td rowspan="1" colspan="1">globose</td><td rowspan="1" colspan="1">4–6×3–4</td><td rowspan="1" colspan="1">lenticular</td><td rowspan="1" colspan="1">–</td><td rowspan="1" colspan="1">
                      <xref ref-type="bibr" rid="B34">Pintos et al. (2019)</xref>
                    </td></tr><tr><td rowspan="1" colspan="1">
                      <italic>
                        <tp:taxon-name><tp:taxon-name-part taxon-name-part-type="genus" reg="Apiospora">A.</tp:taxon-name-part><tp:taxon-name-part taxon-name-part-type="species" reg="lophatheri">lophatheri</tp:taxon-name-part></tp:taxon-name>
                      </italic>
                    </td><td rowspan="1" colspan="1">
                      <italic>
                        <tp:taxon-name><tp:taxon-name-part taxon-name-part-type="genus" reg="Lophatherum">Lophatherum</tp:taxon-name-part><tp:taxon-name-part taxon-name-part-type="species" reg="gracile">gracile</tp:taxon-name-part></tp:taxon-name>
                      </italic>
                    </td><td rowspan="1" colspan="1">China</td><td rowspan="1" colspan="1">2.2–11.9 × 2.2–4.9</td><td rowspan="1" colspan="1">globose, subglobose to lenticular</td><td rowspan="1" colspan="1">5.1–8.9 × 4.6–7.7</td><td rowspan="1" colspan="1">–</td><td rowspan="1" colspan="1">–</td><td rowspan="1" colspan="1">This study</td></tr><tr><td rowspan="1" colspan="1">
                      <italic>
                        <tp:taxon-name><tp:taxon-name-part taxon-name-part-type="genus" reg="Apiospora">A.</tp:taxon-name-part><tp:taxon-name-part taxon-name-part-type="species" reg="malaysiana">malaysiana</tp:taxon-name-part></tp:taxon-name>
                      </italic>
                    </td><td rowspan="1" colspan="1">
                      <italic>
                        <tp:taxon-name><tp:taxon-name-part taxon-name-part-type="genus" reg="Macaranga">Macaranga</tp:taxon-name-part><tp:taxon-name-part taxon-name-part-type="species" reg="hullettii">hullettii</tp:taxon-name-part></tp:taxon-name>
                      </italic>
                    </td><td rowspan="1" colspan="1">Malaysia</td><td rowspan="1" colspan="1">4–7 × 3–5</td><td rowspan="1" colspan="1">globose</td><td rowspan="1" colspan="1">5–6</td><td rowspan="1" colspan="1">lenticular</td><td rowspan="1" colspan="1">3–4</td><td rowspan="1" colspan="1">
                      <xref ref-type="bibr" rid="B4">Crous and Groenewald (2013)</xref>
                    </td></tr><tr><td rowspan="1" colspan="1">
                      <italic>
                        <tp:taxon-name><tp:taxon-name-part taxon-name-part-type="genus" reg="Apiospora">A.</tp:taxon-name-part><tp:taxon-name-part taxon-name-part-type="species" reg="phyllostachydis">phyllostachydis</tp:taxon-name-part></tp:taxon-name>
                      </italic>
                    </td><td rowspan="1" colspan="1">
                      <italic>
                        <tp:taxon-name><tp:taxon-name-part taxon-name-part-type="genus" reg="Phyllostachys">Phyllostachys</tp:taxon-name-part><tp:taxon-name-part taxon-name-part-type="species" reg="heteroclada">heteroclada</tp:taxon-name-part></tp:taxon-name>
                      </italic>
                    </td><td rowspan="1" colspan="1">China</td><td rowspan="1" colspan="1">20–55 × 1.5–2.5</td><td rowspan="1" colspan="1">globose to subglobose, oval or irregular</td><td rowspan="1" colspan="1">5–6 × 4–6</td><td rowspan="1" colspan="1">–</td><td rowspan="1" colspan="1">–</td><td rowspan="1" colspan="1">
                      <xref ref-type="bibr" rid="B49">Yang et al. (2019)</xref>
                    </td></tr><tr><td rowspan="1" colspan="1">
                      <italic>
                        <tp:taxon-name><tp:taxon-name-part taxon-name-part-type="genus" reg="Apiospora">A.</tp:taxon-name-part><tp:taxon-name-part taxon-name-part-type="species" reg="thailandicum">thailandicum</tp:taxon-name-part></tp:taxon-name>
                      </italic>
                    </td><td rowspan="1" colspan="1">Bamboo</td><td rowspan="1" colspan="1">Thailand</td><td rowspan="1" colspan="1">11.5–39 × 2–3.5</td><td rowspan="1" colspan="1">globose to subglobose, elongated to ellipsoidal</td><td rowspan="1" colspan="1">5–9 × 5–8</td><td rowspan="1" colspan="1">–</td><td rowspan="1" colspan="1">–</td><td rowspan="1" colspan="1">
                      <xref ref-type="bibr" rid="B6">Dai et al. (2017)</xref>
                    </td></tr><tr><td rowspan="1" colspan="1">
                      <italic>
                        <tp:taxon-name><tp:taxon-name-part taxon-name-part-type="genus" reg="Apiospora">A.</tp:taxon-name-part><tp:taxon-name-part taxon-name-part-type="species" reg="vietnamense">vietnamense</tp:taxon-name-part></tp:taxon-name>
                      </italic>
                    </td><td rowspan="1" colspan="1">
                      <italic>
                        <tp:taxon-name><tp:taxon-name-part taxon-name-part-type="genus" reg="Citrus">Citrus</tp:taxon-name-part><tp:taxon-name-part taxon-name-part-type="species" reg="sinensis">sinensis</tp:taxon-name-part></tp:taxon-name>
                      </italic>
                    </td><td rowspan="1" colspan="1">Vietnam</td><td rowspan="1" colspan="1">4–7 × 3–5</td><td rowspan="1" colspan="1">globose</td><td rowspan="1" colspan="1">5–6</td><td rowspan="1" colspan="1">lenticular</td><td rowspan="1" colspan="1">3–4</td><td rowspan="1" colspan="1">
                      <xref ref-type="bibr" rid="B46">Wang et al. (2017)</xref>
                    </td></tr></tbody></table></table-wrap><table-wrap id="T4" position="float" orientation="portrait"><label>Table 4.</label><caption><p>DNA base differences comparing <italic><tp:taxon-name><tp:taxon-name-part taxon-name-part-type="genus" reg="Apiospora">Apiospora</tp:taxon-name-part><tp:taxon-name-part taxon-name-part-type="species" reg="lophatheri">lophatheri</tp:taxon-name-part></tp:taxon-name></italic> sequences and sequences from related species.</p></caption><table id="TID0EP1DK" rules="all"><tbody><tr><th rowspan="1" colspan="1">Taxa</th><th rowspan="1" colspan="1">Loci</th><th rowspan="1" colspan="1">Nucleotides difference without gaps</th><th rowspan="1" colspan="1">Rates of base pair differences</th></tr><tr><td rowspan="2" colspan="1">
                      <italic>
                        <tp:taxon-name><tp:taxon-name-part taxon-name-part-type="genus" reg="Apiospora">A.</tp:taxon-name-part><tp:taxon-name-part taxon-name-part-type="species" reg="chromolaenae">chromolaenae</tp:taxon-name-part></tp:taxon-name>
                      </italic>
                    </td><td rowspan="1" colspan="1">
                      <abbrev xmlns:xlink="http://www.w3.org/1999/xlink" xlink:title="intervening 5.8S subunit" id="ABBRID0EZOCK" xlink:type="simple">ITS</abbrev>
                    </td><td rowspan="1" colspan="1">17/529 (40, 102, 108, 109, 110, 111, 112, 113, 114, 115, 116, 117, 118, 119, 120, 121, 122)</td><td rowspan="1" colspan="1">3.21%</td></tr><tr><td rowspan="1" colspan="1">
                      <abbrev xmlns:xlink="http://www.w3.org/1999/xlink" xlink:title="large subunit nrDNA subunit" id="ABBRID0EIPCK" xlink:type="simple">LSU</abbrev>
                    </td><td rowspan="1" colspan="1">1/838 (426)</td><td rowspan="1" colspan="1">0.12%</td></tr><tr><td rowspan="3" colspan="1">
                      <italic>
                        <tp:taxon-name><tp:taxon-name-part taxon-name-part-type="genus" reg="Apiospora">A.</tp:taxon-name-part><tp:taxon-name-part taxon-name-part-type="species" reg="euphorbiae">euphorbiae</tp:taxon-name-part></tp:taxon-name>
                      </italic>
                    </td><td rowspan="1" colspan="1">
                      <abbrev xmlns:xlink="http://www.w3.org/1999/xlink" xlink:title="intervening 5.8S subunit" id="ABBRID0EGQCK" xlink:type="simple">ITS</abbrev>
                    </td><td rowspan="1" colspan="1">3/515 (26, 88, 89)</td><td rowspan="1" colspan="1">0.58%</td></tr><tr><td rowspan="1" colspan="1">
                      <abbrev xmlns:xlink="http://www.w3.org/1999/xlink" xlink:title="large subunit nrDNA subunit" id="ABBRID0EVQCK" xlink:type="simple">LSU</abbrev>
                    </td><td rowspan="1" colspan="1">2/318 (146, 306)</td><td rowspan="1" colspan="1">0.63%</td></tr><tr><td rowspan="1" colspan="1">
                      <italic>
                        <abbrev xmlns:xlink="http://www.w3.org/1999/xlink" xlink:title="beta-tubulin gene" id="ABBRID0EFRCK" xlink:type="simple">tub2</abbrev>
                      </italic>
                    </td><td rowspan="1" colspan="1">22/801 (95, 96, 123, 151, 154, 163, 166, 182, 185, 193, 216, 237, 312, 347, 372, 429, 453, 454, 474, 559, 569, 574)</td><td rowspan="1" colspan="1">2.75%</td></tr><tr><td rowspan="4" colspan="1">
                      <italic>
                        <tp:taxon-name><tp:taxon-name-part taxon-name-part-type="genus" reg="Apiospora">A.</tp:taxon-name-part><tp:taxon-name-part taxon-name-part-type="species" reg="italicum">italicum</tp:taxon-name-part></tp:taxon-name>
                      </italic>
                    </td><td rowspan="1" colspan="1">
                      <abbrev xmlns:xlink="http://www.w3.org/1999/xlink" xlink:title="intervening 5.8S subunit" id="ABBRID0EDSCK" xlink:type="simple">ITS</abbrev>
                    </td><td rowspan="1" colspan="1">41/552 (40, 82, 93, 94, 95, 96, 97, 98, 99, 100, 101, 102, 103, 104, 105, 106, 107, 108, 109, 110, 111, 112, 113, 114, 115, 116, 117, 118, 119, 120, 121, 122, 132, 165, 177, 180, 205, 207, 213, 487, 529)</td><td rowspan="1" colspan="1">7.43%</td></tr><tr><td rowspan="1" colspan="1">
                      <abbrev xmlns:xlink="http://www.w3.org/1999/xlink" xlink:title="large subunit nrDNA subunit" id="ABBRID0ESSCK" xlink:type="simple">LSU</abbrev>
                    </td><td rowspan="1" colspan="1">2/828 (406, 416)</td><td rowspan="1" colspan="1">0.24%</td></tr><tr><td rowspan="1" colspan="1">
                      <italic>
                        <abbrev xmlns:xlink="http://www.w3.org/1999/xlink" xlink:title="translation elongation factor 1-alpha gene" id="ABBRID0ECTCK" xlink:type="simple">tef1</abbrev>
                      </italic>
                    </td><td rowspan="1" colspan="1">27/432 (16, 18, 19, 20, 21, 22, 23, 24, 25, 27, 35, 46, 53, 60, 75, 80, 90, 102, 119, 123, 125, 172, 210, 211, 240, 248, 272)</td><td rowspan="1" colspan="1">6.25%</td></tr><tr><td rowspan="1" colspan="1">
                      <italic>
                        <abbrev xmlns:xlink="http://www.w3.org/1999/xlink" xlink:title="beta-tubulin gene" id="ABBRID0ESTCK" xlink:type="simple">tub2</abbrev>
                      </italic>
                    </td><td rowspan="1" colspan="1">55/838 (5, 29, 44, 45, 46, 92, 99, 119, 121, 122, 126, 155, 157, 171, 185, 188, 193, 194, 196, 198, 202, 297, 219, 229, 240, 265, 315, 338, 358, 363, 367, 368, 382, 384, 386, 390, 403, 407, 412, 430, 434, 454, 463, 465, 467, 480, 491, 499, 502, 556, 564, 580, 642, 756, 757)</td><td rowspan="1" colspan="1">6.56%</td></tr><tr><td rowspan="4" colspan="1">
                      <italic>
                        <tp:taxon-name><tp:taxon-name-part taxon-name-part-type="genus" reg="Apiospora">A.</tp:taxon-name-part><tp:taxon-name-part taxon-name-part-type="species" reg="malaysiana">malaysiana</tp:taxon-name-part></tp:taxon-name>
                      </italic>
                    </td><td rowspan="1" colspan="1">
                      <abbrev xmlns:xlink="http://www.w3.org/1999/xlink" xlink:title="intervening 5.8S subunit" id="ABBRID0EQUCK" xlink:type="simple">ITS</abbrev>
                    </td><td rowspan="1" colspan="1">3/529 (40, 102, 103)</td><td rowspan="1" colspan="1">0.57%</td></tr><tr><td rowspan="1" colspan="1">
                      <abbrev xmlns:xlink="http://www.w3.org/1999/xlink" xlink:title="large subunit nrDNA subunit" id="ABBRID0E6UCK" xlink:type="simple">LSU</abbrev>
                    </td><td rowspan="1" colspan="1">1/838 (426)</td><td rowspan="1" colspan="1">0.12%</td></tr><tr><td rowspan="1" colspan="1">
                      <italic>
                        <abbrev xmlns:xlink="http://www.w3.org/1999/xlink" xlink:title="translation elongation factor 1-alpha gene" id="ABBRID0EPVCK" xlink:type="simple">tef1</abbrev>
                      </italic>
                    </td><td rowspan="1" colspan="1">18/424 (15, 16, 19, 27, 29, 38, 52, 56, 82, 83, 91, 93, 95, 111, 115, 202, 203, 264)</td><td rowspan="1" colspan="1">4.25%</td></tr><tr><td rowspan="1" colspan="1">
                      <italic>
                        <abbrev xmlns:xlink="http://www.w3.org/1999/xlink" xlink:title="beta-tubulin gene" id="ABBRID0E6VCK" xlink:type="simple">tub2</abbrev>
                      </italic>
                    </td><td rowspan="1" colspan="1">21/801 (95, 96, 123, 151, 154, 163, 166, 182, 185, 193, 216, 237, 312, 347, 372, 429, 453, 474, 559, 569, 574)</td><td rowspan="1" colspan="1">2.62%</td></tr><tr><td rowspan="4" colspan="1">
                      <italic>
                        <tp:taxon-name><tp:taxon-name-part taxon-name-part-type="genus" reg="Apiospora">A.</tp:taxon-name-part><tp:taxon-name-part taxon-name-part-type="species" reg="phyllostachydis">phyllostachydis</tp:taxon-name-part></tp:taxon-name>
                      </italic>
                    </td><td rowspan="1" colspan="1">
                      <abbrev xmlns:xlink="http://www.w3.org/1999/xlink" xlink:title="intervening 5.8S subunit" id="ABBRID0E4WCK" xlink:type="simple">ITS</abbrev>
                    </td><td rowspan="1" colspan="1">7/529 (40, 44, 85, 102, 106, 433, 500)</td><td rowspan="1" colspan="1">1.32%</td></tr><tr><td rowspan="1" colspan="1">
                      <abbrev xmlns:xlink="http://www.w3.org/1999/xlink" xlink:title="large subunit nrDNA subunit" id="ABBRID0EMXCK" xlink:type="simple">LSU</abbrev>
                    </td><td rowspan="1" colspan="1">3/838 (7,8,9)</td><td rowspan="1" colspan="1">0.36%</td></tr><tr><td rowspan="1" colspan="1">
                      <italic>
                        <abbrev xmlns:xlink="http://www.w3.org/1999/xlink" xlink:title="translation elongation factor 1-alpha gene" id="ABBRID0E3XCK" xlink:type="simple">tef1</abbrev>
                      </italic>
                    </td><td rowspan="1" colspan="1">12/424 (16, 19, 26, 27, 51, 52, 53, 111, 197, 202, 203, 264)</td><td rowspan="1" colspan="1">2.83%</td></tr><tr><td rowspan="1" colspan="1">
                      <italic>
                        <abbrev xmlns:xlink="http://www.w3.org/1999/xlink" xlink:title="beta-tubulin gene" id="ABBRID0EMYCK" xlink:type="simple">tub2</abbrev>
                      </italic>
                    </td><td rowspan="1" colspan="1">26/795 (35, 52, 55, 84, 89, 112, 116, 147, 151, 175, 178, 186, 209, 211, 231, 329, 352, 354, 360, 462, 469, 489, 570, 572, 575, 608)</td><td rowspan="1" colspan="1">3.27%</td></tr><tr><td rowspan="2" colspan="1">
                      <italic>
                        <tp:taxon-name><tp:taxon-name-part taxon-name-part-type="genus" reg="Apiospora">A.</tp:taxon-name-part><tp:taxon-name-part taxon-name-part-type="species" reg="thailandicum">thailandicum</tp:taxon-name-part></tp:taxon-name>
                      </italic>
                    </td><td rowspan="1" colspan="1">
                      <abbrev xmlns:xlink="http://www.w3.org/1999/xlink" xlink:title="intervening 5.8S subunit" id="ABBRID0EKZCK" xlink:type="simple">ITS</abbrev>
                    </td><td rowspan="1" colspan="1">9/529 (40, 82, 102, 107, 122, 175, 177, 183, 501)</td><td rowspan="1" colspan="1">1.70%</td></tr><tr><td rowspan="1" colspan="1">
                      <abbrev xmlns:xlink="http://www.w3.org/1999/xlink" xlink:title="large subunit nrDNA subunit" id="ABBRID0EZZCK" xlink:type="simple">LSU</abbrev>
                    </td><td rowspan="1" colspan="1">3/828 (5, 416, 434)</td><td rowspan="1" colspan="1">0.36%</td></tr><tr><td rowspan="3" colspan="1">
                      <italic>
                        <tp:taxon-name><tp:taxon-name-part taxon-name-part-type="genus" reg="Apiospora">A.</tp:taxon-name-part><tp:taxon-name-part taxon-name-part-type="species" reg="vietnamense">vietnamense</tp:taxon-name-part></tp:taxon-name>
                      </italic>
                    </td><td rowspan="1" colspan="1">
                      <abbrev xmlns:xlink="http://www.w3.org/1999/xlink" xlink:title="intervening 5.8S subunit" id="ABBRID0EX1CK" xlink:type="simple">ITS</abbrev>
                    </td><td rowspan="1" colspan="1">2/526 (37, 99)</td><td rowspan="1" colspan="1">0.38%</td></tr><tr><td rowspan="1" colspan="1">
                      <abbrev xmlns:xlink="http://www.w3.org/1999/xlink" xlink:title="large subunit nrDNA subunit" id="ABBRID0EG2CK" xlink:type="simple">LSU</abbrev>
                    </td><td rowspan="1" colspan="1">2/803 (237, 391)</td><td rowspan="1" colspan="1">0.25%</td></tr><tr><td rowspan="1" colspan="1">
                      <italic>
                        <abbrev xmlns:xlink="http://www.w3.org/1999/xlink" xlink:title="beta-tubulin gene" id="ABBRID0EW2CK" xlink:type="simple">tub2</abbrev>
                      </italic>
                    </td><td rowspan="1" colspan="1">3/315 (72, 82, 87)</td><td rowspan="1" colspan="1">0.95%</td></tr></tbody></table></table-wrap></tp:treatment-sec><tp:treatment-sec><!--Section generated to contain objects referenced in tp:taxon-treatment.--><fig id="F1" position="float" orientation="portrait"><object-id xmlns:xlink="http://www.w3.org/1999/xlink" content-type="doi" xlink:type="simple">10.3897/mycokeys.99.108384.figure1</object-id><object-id xmlns:xlink="http://www.w3.org/1999/xlink" content-type="arpha" xlink:type="simple">BFF193E2-CF5E-547E-8253-D9382F4BE1D9</object-id><label>Figure 1.</label><caption><p>Phylogram of <italic><tp:taxon-name><tp:taxon-name-part taxon-name-part-type="genus" reg="Apiospora">Apiospora</tp:taxon-name-part></tp:taxon-name></italic>, based on combined <abbrev xmlns:xlink="http://www.w3.org/1999/xlink" xlink:title="intervening 5.8S subunit" id="ABBRID0ELPAK" xlink:type="simple">ITS</abbrev>, <abbrev xmlns:xlink="http://www.w3.org/1999/xlink" xlink:title="large subunit nrDNA subunit" id="ABBRID0EPPAK" xlink:type="simple">LSU</abbrev>, <italic><abbrev xmlns:xlink="http://www.w3.org/1999/xlink" xlink:title="translation elongation factor 1-alpha gene" id="ABBRID0EUPAK" xlink:type="simple">tef1</abbrev></italic> and <italic><abbrev xmlns:xlink="http://www.w3.org/1999/xlink" xlink:title="beta-tubulin gene" id="ABBRID0EZPAK" xlink:type="simple">tub2</abbrev></italic> genes. <abbrev xmlns:xlink="http://www.w3.org/1999/xlink" xlink:title="Maximum Likelihood" id="ABBRID0E4PAK" xlink:type="simple">ML</abbrev> bootstrap support values (≥ 50%) and Bayesian posterior probability (≥ 0.90) are shown as first and second position above nodes, respectively. Strains from this study are shown in blue boxes, ex-type or ex-epitype cultures are indicated in bold face. Some branches were shortened according to the indicated mulipliers.</p></caption><graphic xmlns:xlink="http://www.w3.org/1999/xlink" xlink:href="mycokeys-99-297-g001.jpg" position="float" orientation="portrait" xlink:type="simple" id="oo_924323.jpg"><uri content-type="original_file" xlink:type="simple">https://binary.pensoft.net/fig/924323</uri></graphic></fig></tp:treatment-sec><ref-list><ref id="B17"><mixed-citation xmlns:xlink="http://www.w3.org/1999/xlink" xlink:type="simple"><person-group><name name-style="western"><surname>Jiang</surname><given-names>N</given-names></name><name name-style="western"><surname>Li</surname><given-names>J</given-names></name><name name-style="western"><surname>Tian</surname><given-names>CM</given-names></name></person-group> (<year>2018</year>) <article-title><italic><tp:taxon-name><tp:taxon-name-part taxon-name-part-type="genus">Arthrinium</tp:taxon-name-part></tp:taxon-name></italic> species associated with bamboo and reed plants in China.</article-title><source>Fungal Systematics and Evolution</source><volume>13</volume>: <fpage>217</fpage>–<lpage>229</lpage>. <ext-link xlink:href="10.3114/fuse.2018.02.01" ext-link-type="doi" xlink:type="simple">https://doi.org/10.3114/fuse.2018.02.01</ext-link></mixed-citation></ref><ref id="B50"><mixed-citation xmlns:xlink="http://www.w3.org/1999/xlink" xlink:type="simple"><person-group><name name-style="western"><surname>Zhao</surname><given-names>YZ</given-names></name><name name-style="western"><surname>Zhang</surname><given-names>ZF</given-names></name><name name-style="western"><surname>Cai</surname><given-names>L</given-names></name><name name-style="western"><surname>Peng</surname><given-names>WJ</given-names></name><name name-style="western"><surname>Liu</surname><given-names>F</given-names></name></person-group> (<year>2018</year>) <article-title>Four new filamentous fungal species from newly-collected and hive-stored bee pollen.</article-title><source>Mycosphere: Journal of Fungal Biology</source><volume>9</volume>(<issue>6</issue>): <fpage>1089</fpage>–<lpage>1116</lpage>. <ext-link xlink:href="10.5943/mycosphere/9/6/3" ext-link-type="doi" xlink:type="simple">https://doi.org/10.5943/mycosphere/9/6/3</ext-link></mixed-citation></ref><ref id="B6"><mixed-citation xmlns:xlink="http://www.w3.org/1999/xlink" xlink:type="simple"><person-group><name name-style="western"><surname>Dai</surname><given-names>DQ</given-names></name><name name-style="western"><surname>Phookamsak</surname><given-names>R</given-names></name><name name-style="western"><surname>Wijayawardene</surname><given-names>NN</given-names></name><name name-style="western"><surname>Li</surname><given-names>WJ</given-names></name><name name-style="western"><surname>Bhat</surname><given-names>DJ</given-names></name><name name-style="western"><surname>Xu</surname><given-names>JC</given-names></name><name name-style="western"><surname>Taylor</surname><given-names>JE</given-names></name><name name-style="western"><surname>Hyde</surname><given-names>KD</given-names></name><name name-style="western"><surname>Chukeatirote</surname><given-names>E</given-names></name></person-group> (<year>2017</year>) <article-title>Bambusicolous fungi.</article-title><source>Fungal Diversity</source><volume>82</volume>(<issue>1</issue>): <fpage>1</fpage>–<lpage>105</lpage>. <ext-link xlink:href="10.1007/s13225-016-0367-8" ext-link-type="doi" xlink:type="simple">https://doi.org/10.1007/s13225-016-0367-8</ext-link></mixed-citation></ref><ref id="B4"><mixed-citation xmlns:xlink="http://www.w3.org/1999/xlink" xlink:type="simple"><person-group><name name-style="western"><surname>Crous</surname><given-names>PW</given-names></name><name name-style="western"><surname>Groenewald</surname><given-names>JZ</given-names></name></person-group> (<year>2013</year>) <article-title>A phylogenetic re-evaluation of <italic><tp:taxon-name><tp:taxon-name-part taxon-name-part-type="genus">Arthrinium</tp:taxon-name-part></tp:taxon-name></italic>.</article-title><source>IMA Fungus</source><volume>4</volume>(<issue>1</issue>): <fpage>133</fpage>–<lpage>154</lpage>. <ext-link xlink:href="10.5598/imafungus.2013.04.01.13" ext-link-type="doi" xlink:type="simple">https://doi.org/10.5598/imafungus.2013.04.01.13</ext-link></mixed-citation></ref><ref id="B34"><mixed-citation xmlns:xlink="http://www.w3.org/1999/xlink" xlink:type="simple"><person-group><name name-style="western"><surname>Pintos</surname><given-names>Á</given-names></name><name name-style="western"><surname>Alvarado</surname><given-names>P</given-names></name><name name-style="western"><surname>Planas</surname><given-names>J</given-names></name><name name-style="western"><surname>Jarling</surname><given-names>R</given-names></name></person-group> (<year>2019</year>) <article-title>Six new species of <italic><tp:taxon-name><tp:taxon-name-part taxon-name-part-type="genus">Arthrinium</tp:taxon-name-part></tp:taxon-name></italic> from Europe and notes about <italic><tp:taxon-name><tp:taxon-name-part taxon-name-part-type="genus">A.</tp:taxon-name-part><tp:taxon-name-part taxon-name-part-type="species">caricicola</tp:taxon-name-part></tp:taxon-name></italic> and other species found in <italic><tp:taxon-name><tp:taxon-name-part taxon-name-part-type="genus">Carex</tp:taxon-name-part></tp:taxon-name></italic> spp. hosts.</article-title><source>MycoKeys</source><volume>49</volume>: <fpage>15</fpage>–<lpage>48</lpage>. <ext-link xlink:href="10.3897/mycokeys.49.32115" ext-link-type="doi" xlink:type="simple">https://doi.org/10.3897/mycokeys.49.32115</ext-link></mixed-citation></ref><ref id="B3"><mixed-citation xmlns:xlink="http://www.w3.org/1999/xlink" xlink:type="simple"><person-group><name name-style="western"><surname>Chen</surname><given-names>TZ</given-names></name><name name-style="western"><surname>Zhang</surname><given-names>Y</given-names></name><name name-style="western"><surname>Ming</surname><given-names>XB</given-names></name><name name-style="western"><surname>Zhang</surname><given-names>Q</given-names></name><name name-style="western"><surname>Long</surname><given-names>H</given-names></name><name name-style="western"><surname>Hyde</surname><given-names>KD</given-names></name><name name-style="western"><surname>Li</surname><given-names>Y</given-names></name><name name-style="western"><surname>Wang</surname><given-names>Y</given-names></name></person-group> (<year>2021</year>) <article-title>Morphological and phylogenetic resolution of <italic><tp:taxon-name><tp:taxon-name-part taxon-name-part-type="genus">Arthrinium</tp:taxon-name-part></tp:taxon-name></italic> from medicinal plants in Yunnan, including <italic><tp:taxon-name><tp:taxon-name-part taxon-name-part-type="genus">A.</tp:taxon-name-part><tp:taxon-name-part taxon-name-part-type="species">cordylines</tp:taxon-name-part></tp:taxon-name></italic> and <italic><tp:taxon-name><tp:taxon-name-part taxon-name-part-type="genus">A.</tp:taxon-name-part><tp:taxon-name-part taxon-name-part-type="species">pseudomarii</tp:taxon-name-part></tp:taxon-name></italic> spp. nov.</article-title><source>Mycotaxon</source><volume>136</volume>(<issue>1</issue>): <fpage>183</fpage>–<lpage>199</lpage>. <ext-link xlink:href="10.5248/136.183" ext-link-type="doi" xlink:type="simple">https://doi.org/10.5248/136.183</ext-link></mixed-citation></ref><ref id="B28"><mixed-citation xmlns:xlink="http://www.w3.org/1999/xlink" xlink:type="simple"><person-group><name name-style="western"><surname>Mapook</surname><given-names>A</given-names></name><name name-style="western"><surname>Hyde</surname><given-names>KD</given-names></name><name name-style="western"><surname>McKenzie</surname><given-names>EHC</given-names></name><name name-style="western"><surname>Bhat</surname><given-names>DJ</given-names></name><name name-style="western"><surname>Jeewon</surname><given-names>R</given-names></name><name name-style="western"><surname>Stadler</surname><given-names>M</given-names></name><name name-style="western"><surname>Samarakoon</surname><given-names>MC</given-names></name><name name-style="western"><surname>Malaithong</surname><given-names>M</given-names></name><name name-style="western"><surname>Tanunchai</surname><given-names>B</given-names></name><name name-style="western"><surname>Buscot</surname><given-names>F</given-names></name><name name-style="western"><surname>Wubet</surname><given-names>T</given-names></name><name name-style="western"><surname>Purahong</surname><given-names>W</given-names></name></person-group> (<year>2020</year>) <article-title>Taxonomic and phylogenetic contributions to fungi associated with the invasive weed <italic><tp:taxon-name><tp:taxon-name-part taxon-name-part-type="genus">Chromolaena</tp:taxon-name-part><tp:taxon-name-part taxon-name-part-type="species">odorata</tp:taxon-name-part></tp:taxon-name></italic> (Siam weed).</article-title><source>Fungal Diversity</source><volume>101</volume>(<issue>1</issue>): <fpage>1</fpage>–<lpage>175</lpage>. <ext-link xlink:href="10.1007/s13225-020-00444-8" ext-link-type="doi" xlink:type="simple">https://doi.org/10.1007/s13225-020-00444-8</ext-link></mixed-citation></ref><ref id="B42"><mixed-citation xmlns:xlink="http://www.w3.org/1999/xlink" xlink:type="simple"><person-group><name name-style="western"><surname>Sharma</surname><given-names>R</given-names></name><name name-style="western"><surname>Kulkarni</surname><given-names>G</given-names></name><name name-style="western"><surname>Sonawane</surname><given-names>MS</given-names></name><name name-style="western"><surname>Shouche</surname><given-names>YS</given-names></name></person-group> (<year>2014</year>) <article-title>A new endophytic species of <italic><tp:taxon-name><tp:taxon-name-part taxon-name-part-type="genus">Arthrinium</tp:taxon-name-part></tp:taxon-name></italic> (<tp:taxon-name><tp:taxon-name-part taxon-name-part-type="family">Apiosporaceae</tp:taxon-name-part></tp:taxon-name>) from <tp:taxon-name><tp:taxon-name-part taxon-name-part-type="genus">Jatropha</tp:taxon-name-part><tp:taxon-name-part taxon-name-part-type="species">podagrica</tp:taxon-name-part></tp:taxon-name>.</article-title><source>Mycoscience</source><volume>55</volume>(<issue>2</issue>): <fpage>118</fpage>–<lpage>123</lpage>. <ext-link xlink:href="10.1016/j.myc.2013.06.004" ext-link-type="doi" xlink:type="simple">https://doi.org/10.1016/j.myc.2013.06.004</ext-link></mixed-citation></ref><ref id="B49"><mixed-citation xmlns:xlink="http://www.w3.org/1999/xlink" xlink:type="simple"><person-group><name name-style="western"><surname>Yang</surname><given-names>CL</given-names></name><name name-style="western"><surname>Xu</surname><given-names>XL</given-names></name><name name-style="western"><surname>Dong</surname><given-names>W</given-names></name><name name-style="western"><surname>Wanasinghe</surname><given-names>DN</given-names></name><name name-style="western"><surname>Liu</surname><given-names>YG</given-names></name><name name-style="western"><surname>Hyde</surname><given-names>KD</given-names></name></person-group> (<year>2019</year>) <article-title>Introducing <italic><tp:taxon-name><tp:taxon-name-part taxon-name-part-type="genus">Arthrinium</tp:taxon-name-part><tp:taxon-name-part taxon-name-part-type="species">phyllostachium</tp:taxon-name-part></tp:taxon-name></italic> sp. nov. (<tp:taxon-name><tp:taxon-name-part taxon-name-part-type="family">Apiosporaceae</tp:taxon-name-part></tp:taxon-name>, <tp:taxon-name><tp:taxon-name-part taxon-name-part-type="order">Xylariales</tp:taxon-name-part></tp:taxon-name>) on <italic><tp:taxon-name><tp:taxon-name-part taxon-name-part-type="genus">Phyllostachys</tp:taxon-name-part><tp:taxon-name-part taxon-name-part-type="species">heteroclada</tp:taxon-name-part></tp:taxon-name></italic> from Sichuan province, China.</article-title><source>Phytotaxa</source><volume>406</volume>(<issue>2</issue>): <fpage>91</fpage>–<lpage>110</lpage>. <ext-link xlink:href="10.11646/phytotaxa.406.2.2" ext-link-type="doi" xlink:type="simple">https://doi.org/10.11646/phytotaxa.406.2.2</ext-link></mixed-citation></ref><ref id="B46"><mixed-citation xmlns:xlink="http://www.w3.org/1999/xlink" xlink:type="simple"><person-group><name name-style="western"><surname>Wang</surname><given-names>M</given-names></name><name name-style="western"><surname>Liu</surname><given-names>F</given-names></name><name name-style="western"><surname>Crous</surname><given-names>PW</given-names></name><name name-style="western"><surname>Cai</surname><given-names>L</given-names></name></person-group> (<year>2017</year>) <article-title>Phylogenetic reassessment of <italic><tp:taxon-name><tp:taxon-name-part taxon-name-part-type="genus">Nigrospora</tp:taxon-name-part></tp:taxon-name></italic>: Ubiquitous endophytes, plant and human pathogens.</article-title><source>Persoonia</source><volume>39</volume>(<issue>1</issue>): <fpage>118</fpage>–<lpage>142</lpage>. <ext-link xlink:href="10.3767/persoonia.2017.39.06" ext-link-type="doi" xlink:type="simple">https://doi.org/10.3767/persoonia.2017.39.06</ext-link></mixed-citation></ref><ref id="B8"><mixed-citation xmlns:xlink="http://www.w3.org/1999/xlink" xlink:type="simple"><person-group><name name-style="western"><surname>Ellis</surname><given-names>MB</given-names></name></person-group> (<year>1965</year>) <article-title>Dematiaceous <tp:taxon-name><tp:taxon-name-part taxon-name-part-type="above-genus">Hyphomycetes</tp:taxon-name-part></tp:taxon-name>. VI.</article-title><source>Mycological Papers</source><volume>103</volume>: <fpage>1</fpage>–<lpage>46</lpage>.</mixed-citation></ref><ref id="B47"><mixed-citation xmlns:xlink="http://www.w3.org/1999/xlink" xlink:type="simple"><person-group><name name-style="western"><surname>Wang</surname><given-names>M</given-names></name><name name-style="western"><surname>Tan</surname><given-names>XM</given-names></name><name name-style="western"><surname>Liu</surname><given-names>F</given-names></name><name name-style="western"><surname>Cai</surname><given-names>L</given-names></name></person-group> (<year>2018</year>) <article-title>Eight new <italic><tp:taxon-name><tp:taxon-name-part taxon-name-part-type="genus">Arthrinium</tp:taxon-name-part></tp:taxon-name></italic> species from China.</article-title><source>MycoKeys</source><volume>1</volume>: <fpage>1</fpage>–<lpage>24</lpage>. <ext-link xlink:href="10.3897/mycokeys.39.27014" ext-link-type="doi" xlink:type="simple">https://doi.org/10.3897/mycokeys.39.27014</ext-link></mixed-citation></ref></ref-list></tp:taxon-treatment>
