# Supplementary material for: ﻿Morphological and phylogenetic analyses reveal three new species of Apiospora in China
Source: MycoKeys. 2023 Oct 20;99:297–317. doi: 10.3897/mycokeys.99.108384 (PMC10612133; doi:10.3897/mycokeys.99.108384)
Supplement: XML Treatment for Apiospora oenotherae [file mycokeys.99.108384-treatment4.xml]

<!DOCTYPE tp:taxon-treatment
  PUBLIC "-//TaxonX//DTD Taxonomic Treatment Publishing DTD v0 20100105//EN" "tax-treatment-NSO.dtd">
<tp:taxon-treatment xmlns:tp="http://www.plazi.org/taxpub"><tp:treatment-meta><kwd-group><label>Taxon classification</label><kwd>
                <named-content content-type="kingdom">Fungi</named-content>
              </kwd><kwd>
                <named-content content-type="order">Xylariales</named-content>
              </kwd><kwd>
                <named-content content-type="family">Apiosporaceae</named-content>
              </kwd></kwd-group><mixed-citation publication-type="journal"><person-group><name><surname>Li</surname><given-names>Shuji</given-names></name><name><surname>Peng</surname><given-names>Cheng</given-names></name><name><surname>Yuan</surname><given-names>Rong</given-names></name><name><surname>Tian</surname><given-names>Chengming</given-names></name></person-group><article-title>﻿Morphological and phylogenetic analyses reveal three new species of <italic><tp:taxon-name><tp:taxon-name-part taxon-name-part-type="genus" reg="Apiospora">Apiospora</tp:taxon-name-part></tp:taxon-name></italic> in China</article-title><source>MycoKeys</source><day>20</day><month>10</month><year>2023</year><volume>99</volume><fpage>297</fpage><lpage>317</lpage><pub-id pub-id-type="doi">10.3897/mycokeys.99.108384</pub-id></mixed-citation></tp:treatment-meta><tp:nomenclature><label>﻿</label><tp:taxon-name>
              <object-id xmlns:xlink="http://www.w3.org/1999/xlink" content-type="arpha" xlink:type="simple">4E48C012-D878-50A9-B0E6-70877ECBD3A5</object-id>
              <tp:taxon-name-part taxon-name-part-type="genus" reg="Apiospora">Apiospora</tp:taxon-name-part>
              <tp:taxon-name-part taxon-name-part-type="species" reg="oenotherae">oenotherae</tp:taxon-name-part>
              <object-id xmlns:xlink="http://www.w3.org/1999/xlink" content-type="mycobank" xlink:type="simple">849125</object-id>
            </tp:taxon-name><tp:taxon-authority>S.J. Li &amp; C.M. Tian</tp:taxon-authority><tp:taxon-status xmlns:xlink="http://www.w3.org/1999/xlink" xlink:type="simple">sp. nov.</tp:taxon-status><xref ref-type="fig" rid="F5">Fig. 5</xref></tp:nomenclature><tp:treatment-sec sec-type="material" id="SECID0EO4CK"><title>Type.</title><p>China, Yunnan Province, Lincang City Triangle Plum Garden, on diseased leaves of <italic><tp:taxon-name><tp:taxon-name-part taxon-name-part-type="genus" reg="Oenothera">Oenothera</tp:taxon-name-part><tp:taxon-name-part taxon-name-part-type="species" reg="biennis">biennis</tp:taxon-name-part></tp:taxon-name></italic>, 26 April 2022, S.J. Li, holotype <named-content xmlns:xlink="http://www.w3.org/1999/xlink" content-type="dwc:institutional_code" xlink:title="Museum of Beijing Forestry University" xlink:href="http://grbio.org/institution/beijing-forestry-university" xlink:type="simple">BJFC</named-content>-S1919, ex-type living cultures <abbrev xmlns:xlink="http://www.w3.org/1999/xlink" xlink:title="China Forestry Culture Collection Center" id="ABBRID0ED5CK" xlink:type="simple">CFCC</abbrev> 58972, LS 395.</p></tp:treatment-sec><tp:treatment-sec sec-type="etymology" id="SECID0EH5CK"><title>Etymology.</title><p>Named after the host from which it was isolated.</p></tp:treatment-sec><tp:treatment-sec sec-type="description" id="SECID0EM5CK"><title>Description.</title><p><bold><italic>Asexual morph</italic></bold>: Hyphae hyaline, branched, septate, 1.2–4.8 µm in diam. (n = 20). Conidiophores reduced to conidiogenous cells. Conidiogenous cells smooth, ampulliform to doliiform, 2.0–14.2 × 1.1–4.9 µm, mean (± SD): 5.4 (± 2.9) × 3.1 (± 1.1) µm (n = 50). Conidia globose, subglobose to lenticular, with a longitudinal germ slit, occasionally elongated to ellipsoidal, colourless to dark brown, smooth to finely roughened, 6.6–13.9 × 5.5–10.1 µm, mean (± SD): 8.9 (± 1.2) × 7.8 (± 1.1) µm, L/W = 1.0–1.5 (n = 50). <bold><italic>Sexual morph</italic></bold>: Undetermined.</p><fig id="F5" position="float" orientation="portrait"><object-id xmlns:xlink="http://www.w3.org/1999/xlink" content-type="doi" xlink:type="simple">10.3897/mycokeys.99.108384.figure5</object-id><object-id xmlns:xlink="http://www.w3.org/1999/xlink" content-type="arpha" xlink:type="simple">C34928E5-B9BC-5DE3-859C-DA964A50B3F8</object-id><label>Figure 5.</label><caption><p><italic><tp:taxon-name><tp:taxon-name-part taxon-name-part-type="genus" reg="Apiospora">Apiospora</tp:taxon-name-part><tp:taxon-name-part taxon-name-part-type="species" reg="oenotherae">oenotherae</tp:taxon-name-part></tp:taxon-name></italic> (<bold><abbrev xmlns:xlink="http://www.w3.org/1999/xlink" xlink:title="China Forestry Culture Collection Center" id="ABBRID0EO6CK" xlink:type="simple">CFCC</abbrev> 58972, ex-holotype culture</bold>) <bold>A</bold> leaf of host plant <bold>B</bold> colony on PDA <bold>C</bold> conidiomata formed in culture <bold>D, E</bold> conidiogenous cells giving rise to conidia <bold>F</bold> conidia. Scale bars: 1000 µm (<bold>C</bold>); 10 µm (<bold>D–F</bold>).</p></caption><graphic xmlns:xlink="http://www.w3.org/1999/xlink" xlink:href="mycokeys-99-297-g005.jpg" position="float" orientation="portrait" xlink:type="simple" id="oo_924327.jpg"><uri content-type="original_file" xlink:type="simple">https://binary.pensoft.net/fig/924327</uri></graphic></fig></tp:treatment-sec><tp:treatment-sec sec-type="description" id="SECID0EGADK"><title>Culture characteristics.</title><p>On PDA, colonies thick, concentrically spreading with aerial mycelium, circular, margin irregular, yellow to pale green pigment diffused into medium, surface with aerial mycelia, the reverse lightly pigmented with a few dark yellow patches, mycelia white to grey, sporulation occurs after 10 days, reaching 9 cm in 7 days at 25 °C.</p></tp:treatment-sec><tp:treatment-sec sec-type="notes" id="SECID0ELADK"><title>Notes.</title><p><italic><tp:taxon-name><tp:taxon-name-part taxon-name-part-type="genus" reg="Apiospora">Apiospora</tp:taxon-name-part><tp:taxon-name-part taxon-name-part-type="species" reg="oenotherae">oenotherae</tp:taxon-name-part></tp:taxon-name></italic> belongs to the large clade, where it shows a relationship with <italic><tp:taxon-name><tp:taxon-name-part taxon-name-part-type="genus" reg="Apiospora">A.</tp:taxon-name-part><tp:taxon-name-part taxon-name-part-type="species" reg="gaoyouense">gaoyouense</tp:taxon-name-part></tp:taxon-name></italic>, <italic><tp:taxon-name><tp:taxon-name-part taxon-name-part-type="genus" reg="Apiospora">A.</tp:taxon-name-part><tp:taxon-name-part taxon-name-part-type="species" reg="hispanicum">hispanicum</tp:taxon-name-part></tp:taxon-name></italic>, <italic><tp:taxon-name><tp:taxon-name-part taxon-name-part-type="genus" reg="Apiospora">A.</tp:taxon-name-part><tp:taxon-name-part taxon-name-part-type="species" reg="locuta-pollinis">locuta-pollinis</tp:taxon-name-part></tp:taxon-name></italic>, <italic><tp:taxon-name><tp:taxon-name-part taxon-name-part-type="genus" reg="Apiospora">A.</tp:taxon-name-part><tp:taxon-name-part taxon-name-part-type="species" reg="longistroma">longistroma</tp:taxon-name-part></tp:taxon-name></italic>, <italic><tp:taxon-name><tp:taxon-name-part taxon-name-part-type="genus" reg="Apiospora">A.</tp:taxon-name-part><tp:taxon-name-part taxon-name-part-type="species" reg="marii">marii</tp:taxon-name-part></tp:taxon-name></italic>, <italic><tp:taxon-name><tp:taxon-name-part taxon-name-part-type="genus" reg="Apiospora">A.</tp:taxon-name-part><tp:taxon-name-part taxon-name-part-type="species" reg="mediterranei">mediterranei</tp:taxon-name-part></tp:taxon-name></italic>, <italic><tp:taxon-name><tp:taxon-name-part taxon-name-part-type="genus" reg="Apiospora">A.</tp:taxon-name-part><tp:taxon-name-part taxon-name-part-type="species" reg="piptatheri">piptatheri</tp:taxon-name-part></tp:taxon-name></italic> and <italic><tp:taxon-name><tp:taxon-name-part taxon-name-part-type="genus" reg="Arthrinium">A.</tp:taxon-name-part><tp:taxon-name-part taxon-name-part-type="species" reg="pseudomarii">pseudomarii</tp:taxon-name-part></tp:taxon-name></italic> (Fig. <xref ref-type="fig" rid="F1">1</xref>), but differs in distinct morphological characters (Table <xref ref-type="table" rid="T3">3</xref>) and nucleotide differences (Table <xref ref-type="table" rid="T5">5</xref>). <italic><tp:taxon-name><tp:taxon-name-part taxon-name-part-type="genus" reg="Apiospora">A.</tp:taxon-name-part><tp:taxon-name-part taxon-name-part-type="species" reg="oenotherae">oenotherae</tp:taxon-name-part></tp:taxon-name></italic> differs from <italic><tp:taxon-name><tp:taxon-name-part taxon-name-part-type="genus" reg="Apiospora">A.</tp:taxon-name-part><tp:taxon-name-part taxon-name-part-type="species" reg="gaoyouense">gaoyouense</tp:taxon-name-part></tp:taxon-name></italic> by its production of significantly conidiogenous cells (2.0–14.2 × 1.1–4.9 µm vs. 1–2 × 2–3 μm) (from <italic><tp:taxon-name><tp:taxon-name-part taxon-name-part-type="genus" reg="Phragmites">Phragmites</tp:taxon-name-part><tp:taxon-name-part taxon-name-part-type="species" reg="australis">australis</tp:taxon-name-part></tp:taxon-name></italic>; collected in China; <xref ref-type="bibr" rid="B17">Jiang et al. (2018)</xref>) and the presence of 30 distinct nucleotide positions (9/583 in <abbrev xmlns:xlink="http://www.w3.org/1999/xlink" xlink:title="intervening 5.8S subunit" id="ABBRID0EFFDK" xlink:type="simple">ITS</abbrev>, 12/413 in <italic><abbrev xmlns:xlink="http://www.w3.org/1999/xlink" xlink:title="translation elongation factor 1-alpha gene" id="ABBRID0EKFDK" xlink:type="simple">tef1</abbrev></italic>, 9/784 in <italic><abbrev xmlns:xlink="http://www.w3.org/1999/xlink" xlink:title="beta-tubulin gene" id="ABBRID0EPFDK" xlink:type="simple">tub2</abbrev></italic>). <italic><tp:taxon-name><tp:taxon-name-part taxon-name-part-type="genus" reg="Apiospora">A.</tp:taxon-name-part><tp:taxon-name-part taxon-name-part-type="species" reg="oenotherae">oenotherae</tp:taxon-name-part></tp:taxon-name></italic> is distinct from <italic><tp:taxon-name><tp:taxon-name-part taxon-name-part-type="genus" reg="Apiospora">A.</tp:taxon-name-part><tp:taxon-name-part taxon-name-part-type="species" reg="hispanicum">hispanicum</tp:taxon-name-part></tp:taxon-name></italic> in producing larger conidial cells (6.6–13.9 × 5.5–10.1 µm vs. 7.5–8.5 × 6.2–7.6 µm) (from maritime sand; collected in Spain; <xref ref-type="bibr" rid="B24">Larrondo and Calvo (1992)</xref>) and in 30 nucleotides differences (1/539 in <abbrev xmlns:xlink="http://www.w3.org/1999/xlink" xlink:title="intervening 5.8S subunit" id="ABBRID0ENGDK" xlink:type="simple">ITS</abbrev>, 1/320 in <abbrev xmlns:xlink="http://www.w3.org/1999/xlink" xlink:title="large subunit nrDNA subunit" id="ABBRID0ERGDK" xlink:type="simple">LSU</abbrev>, 28/796 in <italic><abbrev xmlns:xlink="http://www.w3.org/1999/xlink" xlink:title="beta-tubulin gene" id="ABBRID0EWGDK" xlink:type="simple">tub2</abbrev></italic>). <italic><tp:taxon-name><tp:taxon-name-part taxon-name-part-type="genus" reg="Apiospora">A.</tp:taxon-name-part><tp:taxon-name-part taxon-name-part-type="species" reg="oenotherae">oenotherae</tp:taxon-name-part></tp:taxon-name></italic> differs from <italic><tp:taxon-name><tp:taxon-name-part taxon-name-part-type="genus" reg="Apiospora">A.</tp:taxon-name-part><tp:taxon-name-part taxon-name-part-type="species" reg="locuta-pollinis">locuta-pollinis</tp:taxon-name-part></tp:taxon-name></italic> by its production of significantly conidiogenous cells (2.0–14.2 × 1.1–4.9 µm vs. 3–7.5 × 3–6 μm) (from hive-stored pollen; collected in China; <xref ref-type="bibr" rid="B50">Zhao et al. (2018)</xref>) and by the presence of 19 distinct nucleotide positions (1/539 in <abbrev xmlns:xlink="http://www.w3.org/1999/xlink" xlink:title="intervening 5.8S subunit" id="ABBRID0EUHDK" xlink:type="simple">ITS</abbrev>, 7/416 in <italic><abbrev xmlns:xlink="http://www.w3.org/1999/xlink" xlink:title="translation elongation factor 1-alpha gene" id="ABBRID0EZHDK" xlink:type="simple">tef1</abbrev></italic>, 11/485 in <italic><abbrev xmlns:xlink="http://www.w3.org/1999/xlink" xlink:title="beta-tubulin gene" id="ABBRID0E5HDK" xlink:type="simple">tub2</abbrev></italic>). <italic><tp:taxon-name><tp:taxon-name-part taxon-name-part-type="genus" reg="Apiospora">A.</tp:taxon-name-part><tp:taxon-name-part taxon-name-part-type="species" reg="longistroma">longistroma</tp:taxon-name-part></tp:taxon-name></italic> can be distinguished by growth rate, growing slowly on PDA, reaching 60 mm in 4 weeks (from bamboo; collected in Thailand; <xref ref-type="bibr" rid="B6">Dai et al. (2017)</xref>) and by the presence of 8 distinct nucleotide positions (6/572 in <abbrev xmlns:xlink="http://www.w3.org/1999/xlink" xlink:title="intervening 5.8S subunit" id="ABBRID0ERIDK" xlink:type="simple">ITS</abbrev>, 2/840 in <abbrev xmlns:xlink="http://www.w3.org/1999/xlink" xlink:title="large subunit nrDNA subunit" id="ABBRID0EVIDK" xlink:type="simple">LSU</abbrev>). Moreover, <italic><tp:taxon-name><tp:taxon-name-part taxon-name-part-type="genus" reg="Apiospora">A.</tp:taxon-name-part><tp:taxon-name-part taxon-name-part-type="species" reg="mari">mari</tp:taxon-name-part></tp:taxon-name></italic> produces elongated cells intermingled amongst conidia (from beach sand; collected in Spain; <xref ref-type="bibr" rid="B4">Crous and Groenewald (2013)</xref>), but <italic><tp:taxon-name><tp:taxon-name-part taxon-name-part-type="genus" reg="Apiospora">A.</tp:taxon-name-part><tp:taxon-name-part taxon-name-part-type="species" reg="oenotherae">oenotherae</tp:taxon-name-part></tp:taxon-name></italic> does not and can be distinguished by the presence of 23 distinct nucleotide positions (1/539 in <abbrev xmlns:xlink="http://www.w3.org/1999/xlink" xlink:title="intervening 5.8S subunit" id="ABBRID0ETJDK" xlink:type="simple">ITS</abbrev>, 10/414 in <italic><abbrev xmlns:xlink="http://www.w3.org/1999/xlink" xlink:title="translation elongation factor 1-alpha gene" id="ABBRID0EYJDK" xlink:type="simple">tef1</abbrev></italic>, 12/787 in <italic><abbrev xmlns:xlink="http://www.w3.org/1999/xlink" xlink:title="beta-tubulin gene" id="ABBRID0E4JDK" xlink:type="simple">tub2</abbrev></italic>). Strains of <italic><tp:taxon-name><tp:taxon-name-part taxon-name-part-type="genus" reg="Apiospora">A.</tp:taxon-name-part><tp:taxon-name-part taxon-name-part-type="species" reg="mediterranei">mediterranei</tp:taxon-name-part></tp:taxon-name></italic> were isolated from pharmaceutical excipient, air-borne and on grass in Spain, while those of <italic><tp:taxon-name><tp:taxon-name-part taxon-name-part-type="genus" reg="Apiospora">A.</tp:taxon-name-part><tp:taxon-name-part taxon-name-part-type="species" reg="oenotherae">oenotherae</tp:taxon-name-part></tp:taxon-name></italic> collected from <italic><tp:taxon-name><tp:taxon-name-part taxon-name-part-type="genus" reg="Oenothera">Oenothera</tp:taxon-name-part><tp:taxon-name-part taxon-name-part-type="species" reg="biennis">biennis</tp:taxon-name-part></tp:taxon-name></italic> in China. There are no discernible morphological characters distinguishing these species, but the elongated stem branches and the presence of 30 distinct nucleotide positions (1/539 in <abbrev xmlns:xlink="http://www.w3.org/1999/xlink" xlink:title="intervening 5.8S subunit" id="ABBRID0ECLDK" xlink:type="simple">ITS</abbrev>, 1/320 in <abbrev xmlns:xlink="http://www.w3.org/1999/xlink" xlink:title="large subunit nrDNA subunit" id="ABBRID0EGLDK" xlink:type="simple">LSU</abbrev>, 28/796 in <italic><abbrev xmlns:xlink="http://www.w3.org/1999/xlink" xlink:title="beta-tubulin gene" id="ABBRID0ELLDK" xlink:type="simple">tub2</abbrev></italic>) serve as clear indicators of their distinct and phylogenetically well-separated taxa. <italic><tp:taxon-name><tp:taxon-name-part taxon-name-part-type="genus" reg="Apiospora">A.</tp:taxon-name-part><tp:taxon-name-part taxon-name-part-type="species" reg="oenotherae">oenotherae</tp:taxon-name-part></tp:taxon-name></italic> differs from <italic><tp:taxon-name><tp:taxon-name-part taxon-name-part-type="genus" reg="Apiospora">A.</tp:taxon-name-part><tp:taxon-name-part taxon-name-part-type="species" reg="piptatheri">piptatheri</tp:taxon-name-part></tp:taxon-name></italic> because of its wider conidial cells (6.6–13.9 × 5.5–10.1 µm vs. 6–8 × 3–5 μm) (from <italic><tp:taxon-name><tp:taxon-name-part taxon-name-part-type="genus" reg="Piptatherum">Piptatherum</tp:taxon-name-part><tp:taxon-name-part taxon-name-part-type="species" reg="miliaceum">miliaceum</tp:taxon-name-part></tp:taxon-name></italic>; collected in Spain; <xref ref-type="bibr" rid="B34">Pintos et al. (2019)</xref>) and the presence of 14 distinct nucleotide positions (10/528 in <abbrev xmlns:xlink="http://www.w3.org/1999/xlink" xlink:title="intervening 5.8S subunit" id="ABBRID0EUMDK" xlink:type="simple">ITS</abbrev>, 4/827 in <abbrev xmlns:xlink="http://www.w3.org/1999/xlink" xlink:title="large subunit nrDNA subunit" id="ABBRID0EYMDK" xlink:type="simple">LSU</abbrev>). It also differentiates from <italic><tp:taxon-name><tp:taxon-name-part taxon-name-part-type="genus" reg="Arthrinium">A.</tp:taxon-name-part><tp:taxon-name-part taxon-name-part-type="species" reg="pseudomarii">pseudomarii</tp:taxon-name-part></tp:taxon-name></italic> through the production of notably wider conidial cells (6.6–13.9 × 5.5–10.1 µm vs. 6–9 × 4.5–6 µm) and through 12 unique nucleotide positions (5/556 in <italic><abbrev xmlns:xlink="http://www.w3.org/1999/xlink" xlink:title="translation elongation factor 1-alpha gene" id="ABBRID0EINDK" xlink:type="simple">tef1</abbrev></italic>, 7/416 in <italic><abbrev xmlns:xlink="http://www.w3.org/1999/xlink" xlink:title="beta-tubulin gene" id="ABBRID0ENNDK" xlink:type="simple">tub2</abbrev></italic>) (from <italic><tp:taxon-name><tp:taxon-name-part taxon-name-part-type="genus" reg="Aristolochia">Aristolochia</tp:taxon-name-part><tp:taxon-name-part taxon-name-part-type="species" reg="debilis">debilis</tp:taxon-name-part></tp:taxon-name></italic>; collected in China; <xref ref-type="bibr" rid="B3">Chen et al. (2021)</xref>).</p><table-wrap id="T5" position="float" orientation="portrait"><label>Table 5.</label><caption><p>DNA base differences comparing <italic><tp:taxon-name><tp:taxon-name-part taxon-name-part-type="genus" reg="Apiospora">Apiospora</tp:taxon-name-part><tp:taxon-name-part taxon-name-part-type="species" reg="oenotherae">oenotherae</tp:taxon-name-part></tp:taxon-name></italic> sequences and sequences from related species.</p></caption><table id="TID0EJIEK" rules="all"><tbody><tr><th rowspan="1" colspan="1">Taxa</th><th rowspan="1" colspan="1">Loci</th><th rowspan="1" colspan="1">Nucleotides difference without gaps</th><th rowspan="1" colspan="1">Rates of base pair differences</th></tr><tr><td rowspan="3" colspan="1">
                      <italic>
                        <tp:taxon-name><tp:taxon-name-part taxon-name-part-type="genus" reg="Apiospora">A.</tp:taxon-name-part><tp:taxon-name-part taxon-name-part-type="species" reg="gaoyouense">gaoyouense</tp:taxon-name-part></tp:taxon-name>
                      </italic>
                    </td><td rowspan="1" colspan="1">
                      <abbrev xmlns:xlink="http://www.w3.org/1999/xlink" xlink:title="intervening 5.8S subunit" id="ABBRID0EZPDK" xlink:type="simple">ITS</abbrev>
                    </td><td rowspan="1" colspan="1">9/583 (9, 10, 22, 36, 533, 535, 544, 555, 557)</td><td rowspan="1" colspan="1">1.54%</td></tr><tr><td rowspan="1" colspan="1">
                      <italic>
                        <abbrev xmlns:xlink="http://www.w3.org/1999/xlink" xlink:title="translation elongation factor 1-alpha gene" id="ABBRID0EJQDK" xlink:type="simple">tef1</abbrev>
                      </italic>
                    </td><td rowspan="1" colspan="1">12/413 (34, 48, 56, 57, 69, 90, 122, 129, 134, 170, 226, 228)</td><td rowspan="1" colspan="1">2.91%</td></tr><tr><td rowspan="1" colspan="1">
                      <italic>
                        <abbrev xmlns:xlink="http://www.w3.org/1999/xlink" xlink:title="beta-tubulin gene" id="ABBRID0EZQDK" xlink:type="simple">tub2</abbrev>
                      </italic>
                    </td><td rowspan="1" colspan="1">9/784 (538, 760, 766, 767, 768, 771, 775, 781, 782)</td><td rowspan="1" colspan="1">1.15%</td></tr><tr><td rowspan="3" colspan="1">
                      <italic>
                        <tp:taxon-name><tp:taxon-name-part taxon-name-part-type="genus" reg="Apiospora">A.</tp:taxon-name-part><tp:taxon-name-part taxon-name-part-type="species" reg="hispanicum">hispanicum</tp:taxon-name-part></tp:taxon-name>
                      </italic>
                    </td><td rowspan="1" colspan="1">
                      <abbrev xmlns:xlink="http://www.w3.org/1999/xlink" xlink:title="intervening 5.8S subunit" id="ABBRID0EXRDK" xlink:type="simple">ITS</abbrev>
                    </td><td rowspan="1" colspan="1">1/539 (528)</td><td rowspan="1" colspan="1">0.19%</td></tr><tr><td rowspan="1" colspan="1">
                      <abbrev xmlns:xlink="http://www.w3.org/1999/xlink" xlink:title="large subunit nrDNA subunit" id="ABBRID0EGSDK" xlink:type="simple">LSU</abbrev>
                    </td><td rowspan="1" colspan="1">1/320 (13)</td><td rowspan="1" colspan="1">0.31%</td></tr><tr><td rowspan="1" colspan="1">
                      <italic>
                        <abbrev xmlns:xlink="http://www.w3.org/1999/xlink" xlink:title="beta-tubulin gene" id="ABBRID0EWSDK" xlink:type="simple">tub2</abbrev>
                      </italic>
                    </td><td rowspan="1" colspan="1">28/796 (30, 186, 539, 761, 766, 767, 768, 769, 770, 771, 772, 773, 774, 775, 776, 777, 778, 779, 780, 781, 782, 783, 784, 785, 786, 787, 792, 794)</td><td rowspan="1" colspan="1">3.52%</td></tr><tr><td rowspan="3" colspan="1">
                      <italic>
                        <tp:taxon-name><tp:taxon-name-part taxon-name-part-type="genus" reg="Apiospora">A.</tp:taxon-name-part><tp:taxon-name-part taxon-name-part-type="species" reg="locuta-pollinis">locuta-pollinis</tp:taxon-name-part></tp:taxon-name>
                      </italic>
                    </td><td rowspan="1" colspan="1">
                      <abbrev xmlns:xlink="http://www.w3.org/1999/xlink" xlink:title="intervening 5.8S subunit" id="ABBRID0EUTDK" xlink:type="simple">ITS</abbrev>
                    </td><td rowspan="1" colspan="1">1/539 (528)</td><td rowspan="1" colspan="1">0.19%</td></tr><tr><td rowspan="1" colspan="1">
                      <italic>
                        <abbrev xmlns:xlink="http://www.w3.org/1999/xlink" xlink:title="translation elongation factor 1-alpha gene" id="ABBRID0EEUDK" xlink:type="simple">tef1</abbrev>
                      </italic>
                    </td><td rowspan="1" colspan="1">7/416 (33, 38, 94, 173, 177, 212, 258)</td><td rowspan="1" colspan="1">1.68%</td></tr><tr><td rowspan="1" colspan="1">
                      <italic>
                        <abbrev xmlns:xlink="http://www.w3.org/1999/xlink" xlink:title="beta-tubulin gene" id="ABBRID0EUUDK" xlink:type="simple">tub2</abbrev>
                      </italic>
                    </td><td rowspan="1" colspan="1">11/485 (237, 459, 465, 466, 467, 470, 474, 480, 481, 483, 485)</td><td rowspan="1" colspan="1">2.27%</td></tr><tr><td rowspan="2" colspan="1">
                      <italic>
                        <tp:taxon-name><tp:taxon-name-part taxon-name-part-type="genus" reg="Apiospora">A.</tp:taxon-name-part><tp:taxon-name-part taxon-name-part-type="species" reg="longistroma">longistroma</tp:taxon-name-part></tp:taxon-name>
                      </italic>
                    </td><td rowspan="1" colspan="1">
                      <abbrev xmlns:xlink="http://www.w3.org/1999/xlink" xlink:title="intervening 5.8S subunit" id="ABBRID0ESVDK" xlink:type="simple">ITS</abbrev>
                    </td><td rowspan="1" colspan="1">6/572 (20, 30, 38, 177, 213, 530)</td><td rowspan="1" colspan="1">1.05%</td></tr><tr><td rowspan="1" colspan="1">
                      <abbrev xmlns:xlink="http://www.w3.org/1999/xlink" xlink:title="large subunit nrDNA subunit" id="ABBRID0EBWDK" xlink:type="simple">LSU</abbrev>
                    </td><td rowspan="1" colspan="1">2/840 (655, 825)</td><td rowspan="1" colspan="1">0.24%</td></tr><tr><td rowspan="3" colspan="1">
                      <italic>
                        <tp:taxon-name><tp:taxon-name-part taxon-name-part-type="genus" reg="Apiospora">A.</tp:taxon-name-part><tp:taxon-name-part taxon-name-part-type="species" reg="marii">marii</tp:taxon-name-part></tp:taxon-name>
                      </italic>
                    </td><td rowspan="1" colspan="1">
                      <abbrev xmlns:xlink="http://www.w3.org/1999/xlink" xlink:title="intervening 5.8S subunit" id="ABBRID0E6WDK" xlink:type="simple">ITS</abbrev>
                    </td><td rowspan="1" colspan="1">1/539 (528)</td><td rowspan="1" colspan="1">0.19%</td></tr><tr><td rowspan="1" colspan="1">
                      <italic>
                        <abbrev xmlns:xlink="http://www.w3.org/1999/xlink" xlink:title="translation elongation factor 1-alpha gene" id="ABBRID0EPXDK" xlink:type="simple">tef1</abbrev>
                      </italic>
                    </td><td rowspan="1" colspan="1">10/414 (35, 49, 57, 58, 91, 123, 135, 171, 227, 229)</td><td rowspan="1" colspan="1">2.42%</td></tr><tr><td rowspan="1" colspan="1">
                      <italic>
                        <abbrev xmlns:xlink="http://www.w3.org/1999/xlink" xlink:title="beta-tubulin gene" id="ABBRID0E6XDK" xlink:type="simple">tub2</abbrev>
                      </italic>
                    </td><td rowspan="1" colspan="1">12/787 (30, 186, 539, 761, 767, 768, 769, 772, 776, 782, 783, 785, 787)</td><td rowspan="1" colspan="1">1.52%</td></tr><tr><td rowspan="3" colspan="1">
                      <italic>
                        <tp:taxon-name><tp:taxon-name-part taxon-name-part-type="genus" reg="Apiospora">A.</tp:taxon-name-part><tp:taxon-name-part taxon-name-part-type="species" reg="mediterranei">mediterranei</tp:taxon-name-part></tp:taxon-name>
                      </italic>
                    </td><td rowspan="1" colspan="1">
                      <abbrev xmlns:xlink="http://www.w3.org/1999/xlink" xlink:title="intervening 5.8S subunit" id="ABBRID0E4YDK" xlink:type="simple">ITS</abbrev>
                    </td><td rowspan="1" colspan="1">1/539 (528)</td><td rowspan="1" colspan="1">0.19%</td></tr><tr><td rowspan="1" colspan="1">
                      <abbrev xmlns:xlink="http://www.w3.org/1999/xlink" xlink:title="large subunit nrDNA subunit" id="ABBRID0EMZDK" xlink:type="simple">LSU</abbrev>
                    </td><td rowspan="1" colspan="1">1/320 (13)</td><td rowspan="1" colspan="1">0.31%</td></tr><tr><td rowspan="1" colspan="1">
                      <italic>
                        <abbrev xmlns:xlink="http://www.w3.org/1999/xlink" xlink:title="beta-tubulin gene" id="ABBRID0E3ZDK" xlink:type="simple">tub2</abbrev>
                      </italic>
                    </td><td rowspan="1" colspan="1">28/796 (30, 186, 539, 761, 766, 767, 768, 769, 770, 771, 772, 773, 774, 775, 776, 777, 778, 779, 780, 781, 782, 783, 784, 785, 786, 787, 792, 794)</td><td rowspan="1" colspan="1">3.52%</td></tr><tr><td rowspan="2" colspan="1">
                      <italic>
                        <tp:taxon-name><tp:taxon-name-part taxon-name-part-type="genus" reg="Apiospora">A.</tp:taxon-name-part><tp:taxon-name-part taxon-name-part-type="species" reg="piptatheri">piptatheri</tp:taxon-name-part></tp:taxon-name>
                      </italic>
                    </td><td rowspan="1" colspan="1">
                      <abbrev xmlns:xlink="http://www.w3.org/1999/xlink" xlink:title="intervening 5.8S subunit" id="ABBRID0E11DK" xlink:type="simple">ITS</abbrev>
                    </td><td rowspan="1" colspan="1">10/528 (30, 38, 142, 177, 182, 213, 420, 421, 430, 431)</td><td rowspan="1" colspan="1">1.89%</td></tr><tr><td rowspan="1" colspan="1">
                      <abbrev xmlns:xlink="http://www.w3.org/1999/xlink" xlink:title="large subunit nrDNA subunit" id="ABBRID0EJ2DK" xlink:type="simple">LSU</abbrev>
                    </td><td rowspan="1" colspan="1">4/827 (417, 431, 480, 632)</td><td rowspan="1" colspan="1">0.48%</td></tr><tr><td rowspan="3" colspan="1">
                      <italic>
                        <tp:taxon-name><tp:taxon-name-part taxon-name-part-type="genus" reg="Arthrinium">A.</tp:taxon-name-part><tp:taxon-name-part taxon-name-part-type="species" reg="pseudomarii">pseudomarii</tp:taxon-name-part></tp:taxon-name>
                      </italic>
                    </td><td rowspan="1" colspan="1">
                      <abbrev xmlns:xlink="http://www.w3.org/1999/xlink" xlink:title="intervening 5.8S subunit" id="ABBRID0EH3DK" xlink:type="simple">ITS</abbrev>
                    </td><td rowspan="1" colspan="1">5/556 (425, 528, 541, 560, 561)</td><td rowspan="1" colspan="1">0.90%</td></tr><tr><td rowspan="1" colspan="1">
                      <italic>
                        <abbrev xmlns:xlink="http://www.w3.org/1999/xlink" xlink:title="translation elongation factor 1-alpha gene" id="ABBRID0EX3DK" xlink:type="simple">tef1</abbrev>
                      </italic>
                    </td><td rowspan="1" colspan="1">7/416 (33, 38, 94, 173, 177, 212, 258)</td><td rowspan="1" colspan="1">1.68%</td></tr><tr><td rowspan="1" colspan="1">
                      <italic>
                        <abbrev xmlns:xlink="http://www.w3.org/1999/xlink" xlink:title="beta-tubulin gene" id="ABBRID0EH4DK" xlink:type="simple">tub2</abbrev>
                      </italic>
                    </td><td rowspan="1" colspan="1">1/718 (520)</td><td rowspan="1" colspan="1">0.14%</td></tr></tbody></table></table-wrap></tp:treatment-sec><tp:treatment-sec><!--Section generated to contain objects referenced in tp:taxon-treatment.--><fig id="F1" position="float" orientation="portrait"><object-id xmlns:xlink="http://www.w3.org/1999/xlink" content-type="doi" xlink:type="simple">10.3897/mycokeys.99.108384.figure1</object-id><object-id xmlns:xlink="http://www.w3.org/1999/xlink" content-type="arpha" xlink:type="simple">BFF193E2-CF5E-547E-8253-D9382F4BE1D9</object-id><label>Figure 1.</label><caption><p>Phylogram of <italic><tp:taxon-name><tp:taxon-name-part taxon-name-part-type="genus" reg="Apiospora">Apiospora</tp:taxon-name-part></tp:taxon-name></italic>, based on combined <abbrev xmlns:xlink="http://www.w3.org/1999/xlink" xlink:title="intervening 5.8S subunit" id="ABBRID0ELPAK" xlink:type="simple">ITS</abbrev>, <abbrev xmlns:xlink="http://www.w3.org/1999/xlink" xlink:title="large subunit nrDNA subunit" id="ABBRID0EPPAK" xlink:type="simple">LSU</abbrev>, <italic><abbrev xmlns:xlink="http://www.w3.org/1999/xlink" xlink:title="translation elongation factor 1-alpha gene" id="ABBRID0EUPAK" xlink:type="simple">tef1</abbrev></italic> and <italic><abbrev xmlns:xlink="http://www.w3.org/1999/xlink" xlink:title="beta-tubulin gene" id="ABBRID0EZPAK" xlink:type="simple">tub2</abbrev></italic> genes. <abbrev xmlns:xlink="http://www.w3.org/1999/xlink" xlink:title="Maximum Likelihood" id="ABBRID0E4PAK" xlink:type="simple">ML</abbrev> bootstrap support values (≥ 50%) and Bayesian posterior probability (≥ 0.90) are shown as first and second position above nodes, respectively. Strains from this study are shown in blue boxes, ex-type or ex-epitype cultures are indicated in bold face. Some branches were shortened according to the indicated mulipliers.</p></caption><graphic xmlns:xlink="http://www.w3.org/1999/xlink" xlink:href="mycokeys-99-297-g001.jpg" position="float" orientation="portrait" xlink:type="simple" id="oo_924323.jpg"><uri content-type="original_file" xlink:type="simple">https://binary.pensoft.net/fig/924323</uri></graphic></fig><table-wrap id="T3" position="float" orientation="portrait"><label>Table 3.</label><caption><p>Summary of morphology of new <italic><tp:taxon-name><tp:taxon-name-part taxon-name-part-type="genus" reg="Apiospora">Apiospora</tp:taxon-name-part></tp:taxon-name></italic> species and phylogenetic related species.</p></caption><table id="TID0E2ADK" rules="all"><tbody><tr><th rowspan="2" colspan="1">Species</th><th rowspan="2" colspan="1">Isolation source</th><th rowspan="2" colspan="1">Country</th><th rowspan="2" colspan="1">Conidiogenous cells (µm)</th><th rowspan="1" colspan="2">Conidia in surface view</th><th rowspan="1" colspan="2">Conidia in side view</th><th rowspan="2" colspan="1">References</th></tr><tr><th rowspan="1" colspan="1">Shape</th><th rowspan="1" colspan="1">Diam (μm)</th><th rowspan="1" colspan="1">Shape</th><th rowspan="1" colspan="1">Diam (μm)</th></tr><tr><td rowspan="1" colspan="1">
                      <italic>
                        <tp:taxon-name><tp:taxon-name-part taxon-name-part-type="genus" reg="Apiospora">A.</tp:taxon-name-part><tp:taxon-name-part taxon-name-part-type="species" reg="gaoyouense">gaoyouense</tp:taxon-name-part></tp:taxon-name>
                      </italic>
                    </td><td rowspan="1" colspan="1">
                      <italic>
                        <tp:taxon-name><tp:taxon-name-part taxon-name-part-type="genus" reg="Phragmites">Phragmites</tp:taxon-name-part><tp:taxon-name-part taxon-name-part-type="species" reg="australis">australis</tp:taxon-name-part></tp:taxon-name>
                      </italic>
                    </td><td rowspan="1" colspan="1">China</td><td rowspan="1" colspan="1">1–2 × 2–3</td><td rowspan="1" colspan="1">globose to elongate ellipsoid</td><td rowspan="1" colspan="1">5–8</td><td rowspan="1" colspan="1">lenticular</td><td rowspan="1" colspan="1">4–8</td><td rowspan="1" colspan="1">
                      <xref ref-type="bibr" rid="B17">Jiang et al. (2018)</xref>
                    </td></tr><tr><td rowspan="1" colspan="1">
                      <italic>
                        <tp:taxon-name><tp:taxon-name-part taxon-name-part-type="genus" reg="Apiospora">A.</tp:taxon-name-part><tp:taxon-name-part taxon-name-part-type="species" reg="hispanicum">hispanicum</tp:taxon-name-part></tp:taxon-name>
                      </italic>
                    </td><td rowspan="1" colspan="1">Maritime sand</td><td rowspan="1" colspan="1">Spain</td><td rowspan="1" colspan="1">–</td><td rowspan="1" colspan="1">globose to ellipsoid</td><td rowspan="1" colspan="1">7.5–8.5 × 6–7.5</td><td rowspan="1" colspan="1">lenticular</td><td rowspan="1" colspan="1">6.5</td><td rowspan="1" colspan="1">Larrondo (1992)</td></tr><tr><td rowspan="1" colspan="1">
                      <italic>
                        <tp:taxon-name><tp:taxon-name-part taxon-name-part-type="genus" reg="Apiospora">A.</tp:taxon-name-part><tp:taxon-name-part taxon-name-part-type="species" reg="locuta-pollinis">locuta-pollinis</tp:taxon-name-part></tp:taxon-name>
                      </italic>
                    </td><td rowspan="1" colspan="1">
                      <italic>
                        <tp:taxon-name><tp:taxon-name-part taxon-name-part-type="genus" reg="Brassica">Brassica</tp:taxon-name-part><tp:taxon-name-part taxon-name-part-type="species" reg="campestris">campestris</tp:taxon-name-part></tp:taxon-name>
                      </italic>
                    </td><td rowspan="1" colspan="1">China</td><td rowspan="1" colspan="1">3–7.5 × 3–6</td><td rowspan="1" colspan="1">globose to elongate ellipsoid</td><td rowspan="1" colspan="1">8–15× 5–9.5</td><td rowspan="1" colspan="1">–</td><td rowspan="1" colspan="1">–</td><td rowspan="1" colspan="1">
                      <xref ref-type="bibr" rid="B50">Zhao et al. (2018)</xref>
                    </td></tr><tr><td rowspan="1" colspan="1">
                      <italic>
                        <tp:taxon-name><tp:taxon-name-part taxon-name-part-type="genus" reg="Apiospora">A.</tp:taxon-name-part><tp:taxon-name-part taxon-name-part-type="species" reg="longistroma">longistroma</tp:taxon-name-part></tp:taxon-name>
                      </italic>
                    </td><td rowspan="1" colspan="1">Bamboo</td><td rowspan="1" colspan="1">Thailand</td><td rowspan="1" colspan="1">–</td><td rowspan="1" colspan="1">asexual morph: Undetermined</td><td rowspan="1" colspan="1">–</td><td rowspan="1" colspan="1">–</td><td rowspan="1" colspan="1">–</td><td rowspan="1" colspan="1">
                      <xref ref-type="bibr" rid="B6">Dai et al. (2017)</xref>
                    </td></tr><tr><td rowspan="1" colspan="1">
                      <italic>
                        <tp:taxon-name><tp:taxon-name-part taxon-name-part-type="genus" reg="Apiospora">A.</tp:taxon-name-part><tp:taxon-name-part taxon-name-part-type="species" reg="marii">marii</tp:taxon-name-part></tp:taxon-name>
                      </italic>
                    </td><td rowspan="1" colspan="1">Beach sand/ <tp:taxon-name><tp:taxon-name-part taxon-name-part-type="family">Poaceae</tp:taxon-name-part></tp:taxon-name></td><td rowspan="1" colspan="1">Spain</td><td rowspan="1" colspan="1">5–10 × 3–4.5</td><td rowspan="1" colspan="1">globose to elongate ellipsoid</td><td rowspan="1" colspan="1">8–10(−13)</td><td rowspan="1" colspan="1">lenticular</td><td rowspan="1" colspan="1">(5–)6(−8)</td><td rowspan="1" colspan="1">
                      <xref ref-type="bibr" rid="B4">Crous and Groenewald (2013)</xref>
                    </td></tr><tr><td rowspan="1" colspan="1">
                      <italic>
                        <tp:taxon-name><tp:taxon-name-part taxon-name-part-type="genus" reg="Apiospora">A.</tp:taxon-name-part><tp:taxon-name-part taxon-name-part-type="species" reg="mediterranei">mediterranei</tp:taxon-name-part></tp:taxon-name>
                      </italic>
                    </td><td rowspan="1" colspan="1">Airborn spore/ grass</td><td rowspan="1" colspan="1">Spain</td><td rowspan="1" colspan="1">–</td><td rowspan="1" colspan="1">lentiform</td><td rowspan="1" colspan="1">9–9.5 × 7.5–9</td><td rowspan="1" colspan="1">–</td><td rowspan="1" colspan="1">–</td><td rowspan="1" colspan="1">Larrondo (1992)</td></tr><tr><td rowspan="1" colspan="1">
                      <italic>
                        <tp:taxon-name><tp:taxon-name-part taxon-name-part-type="genus" reg="Apiospora">A.</tp:taxon-name-part><tp:taxon-name-part taxon-name-part-type="species" reg="oenotherae">oenotherae</tp:taxon-name-part></tp:taxon-name>
                      </italic>
                    </td><td rowspan="1" colspan="1">
                      <italic>
                        <tp:taxon-name><tp:taxon-name-part taxon-name-part-type="genus" reg="Oenothera">Oenothera</tp:taxon-name-part><tp:taxon-name-part taxon-name-part-type="species" reg="biennis">biennis</tp:taxon-name-part></tp:taxon-name>
                      </italic>
                    </td><td rowspan="1" colspan="1">China</td><td rowspan="1" colspan="1">2.0–14.2 × 1.1–4.9</td><td rowspan="1" colspan="1">globose, subglobose to lenticular</td><td rowspan="1" colspan="1">6.6–13.9 × 5.5–10.1</td><td rowspan="1" colspan="1">–</td><td rowspan="1" colspan="1">–</td><td rowspan="1" colspan="1">This study</td></tr><tr><td rowspan="1" colspan="1">
                      <italic>
                        <tp:taxon-name><tp:taxon-name-part taxon-name-part-type="genus" reg="Apiospora">A.</tp:taxon-name-part><tp:taxon-name-part taxon-name-part-type="species" reg="piptatheri">piptatheri</tp:taxon-name-part></tp:taxon-name>
                      </italic>
                    </td><td rowspan="1" colspan="1">
                      <italic>
                        <tp:taxon-name><tp:taxon-name-part taxon-name-part-type="genus" reg="Piptatherum">Piptatherum</tp:taxon-name-part><tp:taxon-name-part taxon-name-part-type="species" reg="miliaceum">miliaceum</tp:taxon-name-part></tp:taxon-name>
                      </italic>
                    </td><td rowspan="1" colspan="1">Spain</td><td rowspan="1" colspan="1">6–27 × 2–5</td><td rowspan="1" colspan="1">globose to elongate ellips oid</td><td rowspan="1" colspan="1">6–8 × 3–5</td><td rowspan="1" colspan="1">lenticular</td><td rowspan="1" colspan="1">4.5–6</td><td rowspan="1" colspan="1">
                      <xref ref-type="bibr" rid="B34">Pintos et al. (2019)</xref>
                    </td></tr><tr><td rowspan="1" colspan="1">
                      <italic>
                        <tp:taxon-name><tp:taxon-name-part taxon-name-part-type="genus" reg="Arthrinium">A.</tp:taxon-name-part><tp:taxon-name-part taxon-name-part-type="species" reg="pseudomarii">pseudomarii</tp:taxon-name-part></tp:taxon-name>
                      </italic>
                    </td><td rowspan="1" colspan="1">
                      <italic>
                        <tp:taxon-name><tp:taxon-name-part taxon-name-part-type="genus" reg="Aristolochia">Aristolochia</tp:taxon-name-part><tp:taxon-name-part taxon-name-part-type="species" reg="debilis">debilis</tp:taxon-name-part></tp:taxon-name>
                      </italic>
                    </td><td rowspan="1" colspan="1">China</td><td rowspan="1" colspan="1">8–13 × 2.5–5</td><td rowspan="1" colspan="1">subglobose to ellipsoid</td><td rowspan="1" colspan="1">6–9 × 4.5–6</td><td rowspan="1" colspan="1">–</td><td rowspan="1" colspan="1">–</td><td rowspan="1" colspan="1">
                      <xref ref-type="bibr" rid="B3">Chen et al. (2021)</xref>
                    </td></tr><tr><td rowspan="1" colspan="1">
                      <italic>
                        <tp:taxon-name><tp:taxon-name-part taxon-name-part-type="genus" reg="Apiospora">A.</tp:taxon-name-part><tp:taxon-name-part taxon-name-part-type="species" reg="chromolaenae">chromolaenae</tp:taxon-name-part></tp:taxon-name>
                      </italic>
                    </td><td rowspan="1" colspan="1">
                      <italic>
                        <tp:taxon-name><tp:taxon-name-part taxon-name-part-type="genus" reg="Chromolaena">Chromolaena</tp:taxon-name-part><tp:taxon-name-part taxon-name-part-type="species" reg="odorata">odorata</tp:taxon-name-part></tp:taxon-name>
                      </italic>
                    </td><td rowspan="1" colspan="1">Thailand</td><td rowspan="1" colspan="1">6.5–12 × 1–2</td><td rowspan="1" colspan="1">elongated, broadly fliform to ampulliform</td><td rowspan="1" colspan="1">4–6×4.5–6.5</td><td rowspan="1" colspan="1">–</td><td rowspan="1" colspan="1">–</td><td rowspan="1" colspan="1">
                      <xref ref-type="bibr" rid="B28">Mapook et al. (2020)</xref>
                    </td></tr><tr><td rowspan="1" colspan="1">
                      <italic>
                        <tp:taxon-name><tp:taxon-name-part taxon-name-part-type="genus" reg="Apiospora">A.</tp:taxon-name-part><tp:taxon-name-part taxon-name-part-type="species" reg="euphorbiae">euphorbiae</tp:taxon-name-part></tp:taxon-name>
                      </italic>
                    </td><td rowspan="1" colspan="1">
                      <italic>
                        <tp:taxon-name><tp:taxon-name-part taxon-name-part-type="genus" reg="Bambusa">Bambusa</tp:taxon-name-part></tp:taxon-name>
                      </italic>
                    </td><td rowspan="1" colspan="1">Bangladesh</td><td rowspan="1" colspan="1">–</td><td rowspan="1" colspan="1">circular or nearly circular</td><td rowspan="1" colspan="1">(4–)4.7(–5.5)</td><td rowspan="1" colspan="1">lenticular</td><td rowspan="1" colspan="1">(3–)3.2(–4)</td><td rowspan="1" colspan="1">
                      <xref ref-type="bibr" rid="B42">Sharma et al. (2014)</xref>
                    </td></tr><tr><td rowspan="1" colspan="1">
                      <italic>
                        <tp:taxon-name><tp:taxon-name-part taxon-name-part-type="genus" reg="Apiospora">A.</tp:taxon-name-part><tp:taxon-name-part taxon-name-part-type="species" reg="italicum">italicum</tp:taxon-name-part></tp:taxon-name>
                      </italic>
                    </td><td rowspan="1" colspan="1">
                      <italic>
                        <tp:taxon-name><tp:taxon-name-part taxon-name-part-type="genus" reg="Arundo">Arundo</tp:taxon-name-part><tp:taxon-name-part taxon-name-part-type="species" reg="donax">donax</tp:taxon-name-part></tp:taxon-name>
                      </italic>
                    </td><td rowspan="1" colspan="1">Italy</td><td rowspan="1" colspan="1">(3–)4–7(–9) × (1.5–)2–3(–5)</td><td rowspan="1" colspan="1">globose</td><td rowspan="1" colspan="1">4–6×3–4</td><td rowspan="1" colspan="1">lenticular</td><td rowspan="1" colspan="1">–</td><td rowspan="1" colspan="1">
                      <xref ref-type="bibr" rid="B34">Pintos et al. (2019)</xref>
                    </td></tr><tr><td rowspan="1" colspan="1">
                      <italic>
                        <tp:taxon-name><tp:taxon-name-part taxon-name-part-type="genus" reg="Apiospora">A.</tp:taxon-name-part><tp:taxon-name-part taxon-name-part-type="species" reg="lophatheri">lophatheri</tp:taxon-name-part></tp:taxon-name>
                      </italic>
                    </td><td rowspan="1" colspan="1">
                      <italic>
                        <tp:taxon-name><tp:taxon-name-part taxon-name-part-type="genus" reg="Lophatherum">Lophatherum</tp:taxon-name-part><tp:taxon-name-part taxon-name-part-type="species" reg="gracile">gracile</tp:taxon-name-part></tp:taxon-name>
                      </italic>
                    </td><td rowspan="1" colspan="1">China</td><td rowspan="1" colspan="1">2.2–11.9 × 2.2–4.9</td><td rowspan="1" colspan="1">globose, subglobose to lenticular</td><td rowspan="1" colspan="1">5.1–8.9 × 4.6–7.7</td><td rowspan="1" colspan="1">–</td><td rowspan="1" colspan="1">–</td><td rowspan="1" colspan="1">This study</td></tr><tr><td rowspan="1" colspan="1">
                      <italic>
                        <tp:taxon-name><tp:taxon-name-part taxon-name-part-type="genus" reg="Apiospora">A.</tp:taxon-name-part><tp:taxon-name-part taxon-name-part-type="species" reg="malaysiana">malaysiana</tp:taxon-name-part></tp:taxon-name>
                      </italic>
                    </td><td rowspan="1" colspan="1">
                      <italic>
                        <tp:taxon-name><tp:taxon-name-part taxon-name-part-type="genus" reg="Macaranga">Macaranga</tp:taxon-name-part><tp:taxon-name-part taxon-name-part-type="species" reg="hullettii">hullettii</tp:taxon-name-part></tp:taxon-name>
                      </italic>
                    </td><td rowspan="1" colspan="1">Malaysia</td><td rowspan="1" colspan="1">4–7 × 3–5</td><td rowspan="1" colspan="1">globose</td><td rowspan="1" colspan="1">5–6</td><td rowspan="1" colspan="1">lenticular</td><td rowspan="1" colspan="1">3–4</td><td rowspan="1" colspan="1">
                      <xref ref-type="bibr" rid="B4">Crous and Groenewald (2013)</xref>
                    </td></tr><tr><td rowspan="1" colspan="1">
                      <italic>
                        <tp:taxon-name><tp:taxon-name-part taxon-name-part-type="genus" reg="Apiospora">A.</tp:taxon-name-part><tp:taxon-name-part taxon-name-part-type="species" reg="phyllostachydis">phyllostachydis</tp:taxon-name-part></tp:taxon-name>
                      </italic>
                    </td><td rowspan="1" colspan="1">
                      <italic>
                        <tp:taxon-name><tp:taxon-name-part taxon-name-part-type="genus" reg="Phyllostachys">Phyllostachys</tp:taxon-name-part><tp:taxon-name-part taxon-name-part-type="species" reg="heteroclada">heteroclada</tp:taxon-name-part></tp:taxon-name>
                      </italic>
                    </td><td rowspan="1" colspan="1">China</td><td rowspan="1" colspan="1">20–55 × 1.5–2.5</td><td rowspan="1" colspan="1">globose to subglobose, oval or irregular</td><td rowspan="1" colspan="1">5–6 × 4–6</td><td rowspan="1" colspan="1">–</td><td rowspan="1" colspan="1">–</td><td rowspan="1" colspan="1">
                      <xref ref-type="bibr" rid="B49">Yang et al. (2019)</xref>
                    </td></tr><tr><td rowspan="1" colspan="1">
                      <italic>
                        <tp:taxon-name><tp:taxon-name-part taxon-name-part-type="genus" reg="Apiospora">A.</tp:taxon-name-part><tp:taxon-name-part taxon-name-part-type="species" reg="thailandicum">thailandicum</tp:taxon-name-part></tp:taxon-name>
                      </italic>
                    </td><td rowspan="1" colspan="1">Bamboo</td><td rowspan="1" colspan="1">Thailand</td><td rowspan="1" colspan="1">11.5–39 × 2–3.5</td><td rowspan="1" colspan="1">globose to subglobose, elongated to ellipsoidal</td><td rowspan="1" colspan="1">5–9 × 5–8</td><td rowspan="1" colspan="1">–</td><td rowspan="1" colspan="1">–</td><td rowspan="1" colspan="1">
                      <xref ref-type="bibr" rid="B6">Dai et al. (2017)</xref>
                    </td></tr><tr><td rowspan="1" colspan="1">
                      <italic>
                        <tp:taxon-name><tp:taxon-name-part taxon-name-part-type="genus" reg="Apiospora">A.</tp:taxon-name-part><tp:taxon-name-part taxon-name-part-type="species" reg="vietnamense">vietnamense</tp:taxon-name-part></tp:taxon-name>
                      </italic>
                    </td><td rowspan="1" colspan="1">
                      <italic>
                        <tp:taxon-name><tp:taxon-name-part taxon-name-part-type="genus" reg="Citrus">Citrus</tp:taxon-name-part><tp:taxon-name-part taxon-name-part-type="species" reg="sinensis">sinensis</tp:taxon-name-part></tp:taxon-name>
                      </italic>
                    </td><td rowspan="1" colspan="1">Vietnam</td><td rowspan="1" colspan="1">4–7 × 3–5</td><td rowspan="1" colspan="1">globose</td><td rowspan="1" colspan="1">5–6</td><td rowspan="1" colspan="1">lenticular</td><td rowspan="1" colspan="1">3–4</td><td rowspan="1" colspan="1">
                      <xref ref-type="bibr" rid="B46">Wang et al. (2017)</xref>
                    </td></tr></tbody></table></table-wrap></tp:treatment-sec><ref-list><ref id="B17"><mixed-citation xmlns:xlink="http://www.w3.org/1999/xlink" xlink:type="simple"><person-group><name name-style="western"><surname>Jiang</surname><given-names>N</given-names></name><name name-style="western"><surname>Li</surname><given-names>J</given-names></name><name name-style="western"><surname>Tian</surname><given-names>CM</given-names></name></person-group> (<year>2018</year>) <article-title><italic><tp:taxon-name><tp:taxon-name-part taxon-name-part-type="genus">Arthrinium</tp:taxon-name-part></tp:taxon-name></italic> species associated with bamboo and reed plants in China.</article-title><source>Fungal Systematics and Evolution</source><volume>13</volume>: <fpage>217</fpage>–<lpage>229</lpage>. <ext-link xlink:href="10.3114/fuse.2018.02.01" ext-link-type="doi" xlink:type="simple">https://doi.org/10.3114/fuse.2018.02.01</ext-link></mixed-citation></ref><ref id="B50"><mixed-citation xmlns:xlink="http://www.w3.org/1999/xlink" xlink:type="simple"><person-group><name name-style="western"><surname>Zhao</surname><given-names>YZ</given-names></name><name name-style="western"><surname>Zhang</surname><given-names>ZF</given-names></name><name name-style="western"><surname>Cai</surname><given-names>L</given-names></name><name name-style="western"><surname>Peng</surname><given-names>WJ</given-names></name><name name-style="western"><surname>Liu</surname><given-names>F</given-names></name></person-group> (<year>2018</year>) <article-title>Four new filamentous fungal species from newly-collected and hive-stored bee pollen.</article-title><source>Mycosphere: Journal of Fungal Biology</source><volume>9</volume>(<issue>6</issue>): <fpage>1089</fpage>–<lpage>1116</lpage>. <ext-link xlink:href="10.5943/mycosphere/9/6/3" ext-link-type="doi" xlink:type="simple">https://doi.org/10.5943/mycosphere/9/6/3</ext-link></mixed-citation></ref><ref id="B6"><mixed-citation xmlns:xlink="http://www.w3.org/1999/xlink" xlink:type="simple"><person-group><name name-style="western"><surname>Dai</surname><given-names>DQ</given-names></name><name name-style="western"><surname>Phookamsak</surname><given-names>R</given-names></name><name name-style="western"><surname>Wijayawardene</surname><given-names>NN</given-names></name><name name-style="western"><surname>Li</surname><given-names>WJ</given-names></name><name name-style="western"><surname>Bhat</surname><given-names>DJ</given-names></name><name name-style="western"><surname>Xu</surname><given-names>JC</given-names></name><name name-style="western"><surname>Taylor</surname><given-names>JE</given-names></name><name name-style="western"><surname>Hyde</surname><given-names>KD</given-names></name><name name-style="western"><surname>Chukeatirote</surname><given-names>E</given-names></name></person-group> (<year>2017</year>) <article-title>Bambusicolous fungi.</article-title><source>Fungal Diversity</source><volume>82</volume>(<issue>1</issue>): <fpage>1</fpage>–<lpage>105</lpage>. <ext-link xlink:href="10.1007/s13225-016-0367-8" ext-link-type="doi" xlink:type="simple">https://doi.org/10.1007/s13225-016-0367-8</ext-link></mixed-citation></ref><ref id="B4"><mixed-citation xmlns:xlink="http://www.w3.org/1999/xlink" xlink:type="simple"><person-group><name name-style="western"><surname>Crous</surname><given-names>PW</given-names></name><name name-style="western"><surname>Groenewald</surname><given-names>JZ</given-names></name></person-group> (<year>2013</year>) <article-title>A phylogenetic re-evaluation of <italic><tp:taxon-name><tp:taxon-name-part taxon-name-part-type="genus">Arthrinium</tp:taxon-name-part></tp:taxon-name></italic>.</article-title><source>IMA Fungus</source><volume>4</volume>(<issue>1</issue>): <fpage>133</fpage>–<lpage>154</lpage>. <ext-link xlink:href="10.5598/imafungus.2013.04.01.13" ext-link-type="doi" xlink:type="simple">https://doi.org/10.5598/imafungus.2013.04.01.13</ext-link></mixed-citation></ref><ref id="B34"><mixed-citation xmlns:xlink="http://www.w3.org/1999/xlink" xlink:type="simple"><person-group><name name-style="western"><surname>Pintos</surname><given-names>Á</given-names></name><name name-style="western"><surname>Alvarado</surname><given-names>P</given-names></name><name name-style="western"><surname>Planas</surname><given-names>J</given-names></name><name name-style="western"><surname>Jarling</surname><given-names>R</given-names></name></person-group> (<year>2019</year>) <article-title>Six new species of <italic><tp:taxon-name><tp:taxon-name-part taxon-name-part-type="genus">Arthrinium</tp:taxon-name-part></tp:taxon-name></italic> from Europe and notes about <italic><tp:taxon-name><tp:taxon-name-part taxon-name-part-type="genus">A.</tp:taxon-name-part><tp:taxon-name-part taxon-name-part-type="species">caricicola</tp:taxon-name-part></tp:taxon-name></italic> and other species found in <italic><tp:taxon-name><tp:taxon-name-part taxon-name-part-type="genus">Carex</tp:taxon-name-part></tp:taxon-name></italic> spp. hosts.</article-title><source>MycoKeys</source><volume>49</volume>: <fpage>15</fpage>–<lpage>48</lpage>. <ext-link xlink:href="10.3897/mycokeys.49.32115" ext-link-type="doi" xlink:type="simple">https://doi.org/10.3897/mycokeys.49.32115</ext-link></mixed-citation></ref><ref id="B3"><mixed-citation xmlns:xlink="http://www.w3.org/1999/xlink" xlink:type="simple"><person-group><name name-style="western"><surname>Chen</surname><given-names>TZ</given-names></name><name name-style="western"><surname>Zhang</surname><given-names>Y</given-names></name><name name-style="western"><surname>Ming</surname><given-names>XB</given-names></name><name name-style="western"><surname>Zhang</surname><given-names>Q</given-names></name><name name-style="western"><surname>Long</surname><given-names>H</given-names></name><name name-style="western"><surname>Hyde</surname><given-names>KD</given-names></name><name name-style="western"><surname>Li</surname><given-names>Y</given-names></name><name name-style="western"><surname>Wang</surname><given-names>Y</given-names></name></person-group> (<year>2021</year>) <article-title>Morphological and phylogenetic resolution of <italic><tp:taxon-name><tp:taxon-name-part taxon-name-part-type="genus">Arthrinium</tp:taxon-name-part></tp:taxon-name></italic> from medicinal plants in Yunnan, including <italic><tp:taxon-name><tp:taxon-name-part taxon-name-part-type="genus">A.</tp:taxon-name-part><tp:taxon-name-part taxon-name-part-type="species">cordylines</tp:taxon-name-part></tp:taxon-name></italic> and <italic><tp:taxon-name><tp:taxon-name-part taxon-name-part-type="genus">A.</tp:taxon-name-part><tp:taxon-name-part taxon-name-part-type="species">pseudomarii</tp:taxon-name-part></tp:taxon-name></italic> spp. nov.</article-title><source>Mycotaxon</source><volume>136</volume>(<issue>1</issue>): <fpage>183</fpage>–<lpage>199</lpage>. <ext-link xlink:href="10.5248/136.183" ext-link-type="doi" xlink:type="simple">https://doi.org/10.5248/136.183</ext-link></mixed-citation></ref><ref id="B28"><mixed-citation xmlns:xlink="http://www.w3.org/1999/xlink" xlink:type="simple"><person-group><name name-style="western"><surname>Mapook</surname><given-names>A</given-names></name><name name-style="western"><surname>Hyde</surname><given-names>KD</given-names></name><name name-style="western"><surname>McKenzie</surname><given-names>EHC</given-names></name><name name-style="western"><surname>Bhat</surname><given-names>DJ</given-names></name><name name-style="western"><surname>Jeewon</surname><given-names>R</given-names></name><name name-style="western"><surname>Stadler</surname><given-names>M</given-names></name><name name-style="western"><surname>Samarakoon</surname><given-names>MC</given-names></name><name name-style="western"><surname>Malaithong</surname><given-names>M</given-names></name><name name-style="western"><surname>Tanunchai</surname><given-names>B</given-names></name><name name-style="western"><surname>Buscot</surname><given-names>F</given-names></name><name name-style="western"><surname>Wubet</surname><given-names>T</given-names></name><name name-style="western"><surname>Purahong</surname><given-names>W</given-names></name></person-group> (<year>2020</year>) <article-title>Taxonomic and phylogenetic contributions to fungi associated with the invasive weed <italic><tp:taxon-name><tp:taxon-name-part taxon-name-part-type="genus">Chromolaena</tp:taxon-name-part><tp:taxon-name-part taxon-name-part-type="species">odorata</tp:taxon-name-part></tp:taxon-name></italic> (Siam weed).</article-title><source>Fungal Diversity</source><volume>101</volume>(<issue>1</issue>): <fpage>1</fpage>–<lpage>175</lpage>. <ext-link xlink:href="10.1007/s13225-020-00444-8" ext-link-type="doi" xlink:type="simple">https://doi.org/10.1007/s13225-020-00444-8</ext-link></mixed-citation></ref><ref id="B42"><mixed-citation xmlns:xlink="http://www.w3.org/1999/xlink" xlink:type="simple"><person-group><name name-style="western"><surname>Sharma</surname><given-names>R</given-names></name><name name-style="western"><surname>Kulkarni</surname><given-names>G</given-names></name><name name-style="western"><surname>Sonawane</surname><given-names>MS</given-names></name><name name-style="western"><surname>Shouche</surname><given-names>YS</given-names></name></person-group> (<year>2014</year>) <article-title>A new endophytic species of <italic><tp:taxon-name><tp:taxon-name-part taxon-name-part-type="genus">Arthrinium</tp:taxon-name-part></tp:taxon-name></italic> (<tp:taxon-name><tp:taxon-name-part taxon-name-part-type="family">Apiosporaceae</tp:taxon-name-part></tp:taxon-name>) from <tp:taxon-name><tp:taxon-name-part taxon-name-part-type="genus">Jatropha</tp:taxon-name-part><tp:taxon-name-part taxon-name-part-type="species">podagrica</tp:taxon-name-part></tp:taxon-name>.</article-title><source>Mycoscience</source><volume>55</volume>(<issue>2</issue>): <fpage>118</fpage>–<lpage>123</lpage>. <ext-link xlink:href="10.1016/j.myc.2013.06.004" ext-link-type="doi" xlink:type="simple">https://doi.org/10.1016/j.myc.2013.06.004</ext-link></mixed-citation></ref><ref id="B49"><mixed-citation xmlns:xlink="http://www.w3.org/1999/xlink" xlink:type="simple"><person-group><name name-style="western"><surname>Yang</surname><given-names>CL</given-names></name><name name-style="western"><surname>Xu</surname><given-names>XL</given-names></name><name name-style="western"><surname>Dong</surname><given-names>W</given-names></name><name name-style="western"><surname>Wanasinghe</surname><given-names>DN</given-names></name><name name-style="western"><surname>Liu</surname><given-names>YG</given-names></name><name name-style="western"><surname>Hyde</surname><given-names>KD</given-names></name></person-group> (<year>2019</year>) <article-title>Introducing <italic><tp:taxon-name><tp:taxon-name-part taxon-name-part-type="genus">Arthrinium</tp:taxon-name-part><tp:taxon-name-part taxon-name-part-type="species">phyllostachium</tp:taxon-name-part></tp:taxon-name></italic> sp. nov. (<tp:taxon-name><tp:taxon-name-part taxon-name-part-type="family">Apiosporaceae</tp:taxon-name-part></tp:taxon-name>, <tp:taxon-name><tp:taxon-name-part taxon-name-part-type="order">Xylariales</tp:taxon-name-part></tp:taxon-name>) on <italic><tp:taxon-name><tp:taxon-name-part taxon-name-part-type="genus">Phyllostachys</tp:taxon-name-part><tp:taxon-name-part taxon-name-part-type="species">heteroclada</tp:taxon-name-part></tp:taxon-name></italic> from Sichuan province, China.</article-title><source>Phytotaxa</source><volume>406</volume>(<issue>2</issue>): <fpage>91</fpage>–<lpage>110</lpage>. <ext-link xlink:href="10.11646/phytotaxa.406.2.2" ext-link-type="doi" xlink:type="simple">https://doi.org/10.11646/phytotaxa.406.2.2</ext-link></mixed-citation></ref><ref id="B46"><mixed-citation xmlns:xlink="http://www.w3.org/1999/xlink" xlink:type="simple"><person-group><name name-style="western"><surname>Wang</surname><given-names>M</given-names></name><name name-style="western"><surname>Liu</surname><given-names>F</given-names></name><name name-style="western"><surname>Crous</surname><given-names>PW</given-names></name><name name-style="western"><surname>Cai</surname><given-names>L</given-names></name></person-group> (<year>2017</year>) <article-title>Phylogenetic reassessment of <italic><tp:taxon-name><tp:taxon-name-part taxon-name-part-type="genus">Nigrospora</tp:taxon-name-part></tp:taxon-name></italic>: Ubiquitous endophytes, plant and human pathogens.</article-title><source>Persoonia</source><volume>39</volume>(<issue>1</issue>): <fpage>118</fpage>–<lpage>142</lpage>. <ext-link xlink:href="10.3767/persoonia.2017.39.06" ext-link-type="doi" xlink:type="simple">https://doi.org/10.3767/persoonia.2017.39.06</ext-link></mixed-citation></ref><ref id="B24"><mixed-citation xmlns:xlink="http://www.w3.org/1999/xlink" xlink:type="simple"><person-group><name name-style="western"><surname>Larrondo</surname><given-names>JV</given-names></name><name name-style="western"><surname>Calvo</surname><given-names>MA</given-names></name></person-group> (<year>1992</year>) <article-title>New contributions to the study of the genus <italic><tp:taxon-name><tp:taxon-name-part taxon-name-part-type="genus">Arthrinium</tp:taxon-name-part></tp:taxon-name></italic>.</article-title><source>Mycologia</source><volume>84</volume>(<issue>3</issue>): <fpage>475</fpage>–<lpage>478</lpage>. <ext-link xlink:href="10.1080/00275514.1992.12026164" ext-link-type="doi" xlink:type="simple">https://doi.org/10.1080/00275514.1992.12026164</ext-link></mixed-citation></ref></ref-list></tp:taxon-treatment>
